# Supplementary material for: Metapresence: a tool for accurate species detection in metagenomics based on the genome-wide distribution of mapping reads
Source: mSystems. 2024 Jul 9;9(8):e00213-24. doi: 10.1128/msystems.00213-24 (PMC11338496; doi:10.1128/msystems.00213-24)
Supplement: Table S1 — Accession numbers of gut sequencing data set and RefSeq genome sequence identifier of various species in simulated communities. [file msystems.00213-24-s0002.xlsx]

## Sheet: Description
Description of contents
Section 1, expanded CAMI dataset: RefSeq genomic sequence identifiers of all the genomes added to the CAMI dataset, as well as their average nucleotide identity with the indicated original genome in the CAMI dataset.
Section 2, expanded mock community dataset: Both the RefSeq genomic sequence identifiers of the chosen genome for each original species of the mock community, and the RefSeq genomic sequence identifiers of all the genomes added to the mock community dataset, as well as their average nucleotide identity with the indicated chosen genome of original species in the dataset.
Section 3, AAD-datasets sources: Accession number, condition (healthy or affected) and source article for each AAD dataset used in this work.
Section 4, BER-ANI relationship selected genomes: RefSeq genomic sequence identifiers of each genome used in the analysis of the associations between BER and sequence similarity (Results, section 3), as well as their average nucleotide identity with the genomic sequence of R. endosymbiont of Ceutorhynchus assimilis
Section 5, Novel synthetic communities: RefSeq genomic sequence identifiers of each genome used to generate the communities used for benchmarking metapresence, and of the genomes used to expand the reference dataset.

## Sheet: Section 1, expanded CAMI datase
Added genome	Max ANI with CAMI's genome (%)	CAMI's genome
GCF_014646135.1_ASM1464613v1_genomic	81.0838	1220_E_run172_run176
GCF_900113905.1_IMG-taxon_2671180085_annotated_assembly_genomic	80.3523	1052941
GCF_001895205.1_ASM189520v1_genomic	80.2011	1030737
GCF_900100495.1_IMG-taxon_2663762779_annotated_assembly_genomic	81.8561	1052941
GCF_009757995.1_ASM975799v1_genomic	81.0542	1220_AO_run172_run176
GCF_014640555.1_ASM1464055v1_genomic	81.5952	1220_AO_run172_run176
GCF_003795145.1_ASM379514v1_genomic	80.6729	1030782
GCF_019049675.1_ASM1904967v1_genomic	86.1732	1287_BO_run192
GCF_019145435.1_ASM1914543v1_genomic	80.322	1052941
GCF_021029445.1_ASM2102944v1_genomic	80.7411	1052941
GCF_017908035.1_ASM1790803v1_genomic	80.6906	1049083
GCF_019049625.1_ASM1904962v1_genomic	86.1578	1287_BO_run192
GCF_009882985.1_ASM988298v1_genomic	81.3819	1220_AO_run172_run176
GCF_004327335.1_ASM432733v1_genomic	80.7461	1052941
GCF_021432085.1_ASM2143208v1_genomic	80.1398	1052941
GCF_024347115.1_ASM2434711v1_genomic	86.4813	1030968
GCF_001653565.1_ASM165356v1_genomic	80.4663	1220_AO_run172_run176
GCF_002091635.1_ASM209163v1_genomic	81.3712	1052941
GCF_000951135.1_ASM95113v1_genomic	80.1695	1287_BO_run192
GCF_004000725.1_ASM400072v1_genomic	91.0971	1220_AO_run172_run176
GCF_000243015.1_Prev_macu_OT_289_V1_genomic	80.699	1036011
GCF_000818015.1_ASM81801v1_genomic	80.4166	1052941
GCF_000806415.1_ASM80641v1_genomic	81.3493	1052941
GCF_002995805.1_ASM299580v1_genomic	81.0126	1052998
GCF_013200955.2_ASM1320095v2_genomic	81.1365	1052941
GCF_000145035.1_ASM14503v1_genomic	80.1966	1036695
GCF_900110485.1_IMG-taxon_2634166332_annotated_assembly_genomic	93.3155	1036704
GCF_016772415.1_ASM1677241v2_genomic	80.4227	1030881
GCF_004327225.1_ASM432722v1_genomic	80.8859	1052941
GCF_003254525.1_ASM325452v1_genomic	81.6646	1030881
GCF_021603645.1_ASM2160364v1_genomic	80.5374	1052941
GCF_003610915.1_Rvar_CIP_genomic	86.174	1287_BO_run192
GCF_900536025.1_PREIDCCOS865_genomic	80.0074	1052941
GCF_017915135.1_ASM1791513v1_genomic	80.6871	1052941
GCF_009763245.1_ASM976324v1_genomic	80.6376	1052941
GCF_019049695.1_ASM1904969v1_genomic	85.4482	1287_BO_run192
GCF_021276285.1_ASM2127628v1_genomic	86.3948	1287_BO_run192
GCF_004331675.1_ASM433167v1_genomic	80.8037	1286_AF_run191_run197
GCF_002091495.1_ASM209149v1_genomic	80.5453	1052941
GCF_009763765.1_ASM976376v1_genomic	80.0739	1030737
GCF_005876855.1_ASM587685v1_genomic	80.6826	1052941
GCF_000423545.1_ASM42354v1_genomic	80.5326	1052941
GCF_017874035.1_ASM1787403v1_genomic	81.6248	1220_AO_run172_run176
GCF_019139535.1_ASM1913953v1_genomic	80.2155	1052941
GCF_013409125.2_ASM1340912v2_genomic	80.2145	1052941
GCF_014164785.1_ASM1416478v1_genomic	80.9562	1052941
GCF_900101075.1_IMG-taxon_2667527445_annotated_assembly_genomic	88.1479	1030776
GCF_014635725.1_ASM1463572v1_genomic	80.2092	1287_BN_run192
GCF_013184545.1_ASM1318454v1_genomic	80.5382	1052941
GCF_001730685.1_ASM173068v1_genomic	86.9364	1036629
GCF_013141725.1_ASM1314172v1_genomic	81.4606	1220_AO_run172_run176
GCF_900445245.1_52756_C01_genomic	85.3553	1030800
GCF_001700515.1_ASM170051v1_genomic	81.8807	1287_BC_run192_run197
GCF_003173575.1_ASM317357v1_genomic	80.4651	1287_BN_run192
GCF_009735625.1_ASM973562v1_genomic	80.8954	1053004
GCF_022637475.1_ASM2263747v1_genomic	85.994	1287_BO_run192
GCF_000513835.1_ASM51383v1_genomic	82.0448	1052941
GCF_017589465.1_ASM1758946v1_genomic	81.4249	1052941
GCF_004363245.1_ASM436324v1_genomic	82.0449	1049083
GCF_012971725.1_ASM1297172v1_genomic	80.5862	1052941
GCF_003795125.1_ASM379512v1_genomic	81.3039	1030782
GCF_014639435.1_ASM1463943v1_genomic	81.7599	1287_BO_run192
GCF_003025345.2_ASM302534v2_genomic	81.3812	1052941
GCF_002027705.1_ASM202770v1_genomic	81.7759	1220_AO_run172_run176
GCF_900129195.1_IMG-taxon_2582580748_annotated_assembly_genomic	81.1942	1036716
GCF_008693045.1_ASM869304v1_genomic	81.6419	1287_BO_run192
GCF_000026105.1_ASM2610v1_genomic	80.0655	1052941
GCF_004000765.1_ASM400076v1_genomic	81.1388	1220_AO_run172_run176
GCF_013141695.1_ASM1314169v1_genomic	80.6932	1220_AO_run172_run176
GCF_900637655.1_52295_B01_genomic	80.545	1036011
GCF_009932815.1_ASM993281v1_genomic	80.8714	1052941
GCF_900241015.1_PRJEB21372_v2_genomic	83.1962	1036011
GCF_014395225.1_ASM1439522v1_genomic	80.1476	1287_BN_run192
GCF_900115475.1_IMG-taxon_2663762774_annotated_assembly_genomic	80.2261	1052941
GCF_003614975.1_ASM361497v1_genomic	86.0741	1287_BO_run192
GCF_021602585.1_ASM2160258v1_genomic	80.0773	1052941
GCF_904061905.1_CIP111764_genomic	82.3159	1052941
GCF_000092965.1_ASM9296v1_genomic	90.9363	1053037
GCF_002196515.1_ASM219651v1_genomic	94.2336	1030968
GCF_016746095.1_ASM1674609v1_genomic	80.1199	1049083
GCF_019097855.1_ASM1909785v1_genomic	82.8596	1052941
GCF_000763575.1_ASM76357v1_genomic	89.4497	1053034
GCF_010994165.1_ASM1099416v1_genomic	80.672	1052941
GCF_003602095.1_ASM360209v1_genomic	86.2415	1287_BO_run192
GCF_900187165.1_52121_G02_genomic	87.5693	1035993
GCF_006716865.1_ASM671686v1_genomic	83.5295	1048978
GCF_000025645.1_ASM2564v1_genomic	91.4181	1053037
GCF_900129115.1_IMG-taxon_2582581276_annotated_assembly_genomic	94.4902	1053034
GCF_000702625.1_ASM70262v1_genomic	81.397	1286_G_run191
GCF_003254705.1_ASM325470v1_genomic	80.7931	1030881
GCF_011927665.1_ASM1192766v1_genomic	80.0791	1030812
GCF_005877905.1_ASM587790v1_genomic	80.2602	1052941
GCF_016028635.1_ASM1602863v1_genomic	81.0897	1052941
GCF_900104265.1_IMG-taxon_2663762796_annotated_assembly_genomic	81.1879	1052941
GCF_900142235.1_IMG-taxon_2585428175_annotated_assembly_genomic	86.9909	1036701
GCF_001594015.1_ASM159401v1_genomic	81.3418	1053004
GCF_000465575.1_GS_De_Novo_Assembly_genomic	80.6331	1052941
GCF_014083925.1_ASM1408392v1_genomic	91.985	1030968
GCF_024346955.1_ASM2434695v1_genomic	81.4385	1030968
GCF_002835605.1_ASM283560v1_genomic	80.1743	1052941
GCF_018604565.1_ASM1860456v1_genomic	94.1653	1286_G_run191
GCF_014196295.1_ASM1419629v1_genomic	80.1821	1030881
GCF_003595175.1_ASM359517v1_genomic	81.5361	1052941
GCF_002736065.1_ASM273606v1_genomic	80.3939	1052941
GCF_003339865.1_ASM333986v1_genomic	80.9814	1287_BN_run192
GCF_018398425.1_ASM1839842v1_genomic	82.0403	1052941
GCF_001597285.1_ASM159728v1_genomic	81.6348	1052941
GCF_900115555.1_IMG-taxon_2671180032_annotated_assembly_genomic	80.8038	1052941
GCF_022354425.1_ASM2235442v1_genomic	81.6085	1030800
GCF_019704535.1_ASM1970453v1_genomic	80.6837	1052941
GCF_020783375.1_ASM2078337v1_genomic	80.1719	1052941
GCF_000148645.1_ASM14864v1_genomic	80.039	1036785
GCF_008807375.1_ASM880737v1_genomic	80.9233	1052941
GCF_021432765.1_ASM2143276v1_genomic	80.8672	1052941
GCF_900112645.1_IMG-taxon_2663762767_annotated_assembly_genomic	80.1475	1052941
GCF_000477535.1_PsaliF0493v1.0_genomic	80.9645	1036011
GCF_000007085.1_ASM708v1_genomic	81.8019	1053037
GCF_007109405.1_ASM710940v1_genomic	81.279	1052941
GCF_002220155.1_ASM222015v1_genomic	89.511	1052941
GCF_022695515.1_ASM2269551v1_genomic	80.4006	1030881
GCF_000297075.2_Ppseudo_final_genomic	80.5742	1052941
GCF_000733715.2_ASM73371v2_genomic	80.4334	1052941
GCF_001544195.1_ASM154419v1_genomic	81.2735	1030782
GCF_000730585.1_ASM73058v1_genomic	80.2047	1052941
GCF_009363155.1_ASM936315v1_genomic	89.9278	1052941
GCF_019139835.1_ASM1913983v1_genomic	80.039	1052941
GCF_003052585.1_ASM305258v1_genomic	80.8176	1052941
GCF_002102065.1_ASM210206v1_genomic	80.3198	1021_AP_run134_run137WDH_run147
GCF_018288855.1_ASM1828885v1_genomic	87.9867	1287_BO_run192
GCF_000953635.1_LMI_genomic	81.237	1035969
GCF_024749065.1_ASM2474906v1_genomic	80.0571	1052941
GCF_900099785.1_IMG-taxon_2663762770_annotated_assembly_genomic	81.0615	1052941
GCF_013141715.1_ASM1314171v1_genomic	90.9583	1220_AO_run172_run176
GCF_900110885.1_IMG-taxon_2597490340_annotated_assembly_genomic	88.2932	1052941
GCF_015644585.1_ASM1564458v1_genomic	85.628	1287_BO_run192
GCF_013204855.1_ASM1320485v1_genomic	81.675	1220_AO_run172_run176
GCF_900106015.1_IMG-taxon_2667527235_annotated_assembly_genomic	80.6443	1052941
GCF_900100975.1_IMG-taxon_2654588194_annotated_assembly_genomic	80.1858	1286_BD_run191_run197
GCF_013141785.1_ASM1314178v1_genomic	91.0544	1220_AO_run172_run176
GCF_014268885.2_ASM1426888v2_genomic	80.0562	1052941
GCF_012986205.1_ASM1298620v1_genomic	80.5023	1052941
GCF_002995755.1_ASM299575v1_genomic	80.1901	1053004
GCF_014295435.1_ASM1429543v1_genomic	81.7745	1021_AP_run134_run137WDH_run147
GCF_000294655.1_Pm_DSM120_genomic	85.9451	1053028
GCF_900106975.1_IMG-taxon_2671180037_annotated_assembly_genomic	80.8837	1052941
GCF_008974185.1_ASM897418v1_genomic	80.7509	1036566
GCF_013266765.1_ASM1326676v1_genomic	91.0132	1220_AO_run172_run176
GCF_024347095.1_ASM2434709v1_genomic	85.7038	1030968
GCF_003696315.1_ASM369631v1_genomic	80.4991	1052941
GCF_016028515.1_ASM1602851v1_genomic	80.506	1052941
GCF_026626125.1_ASM2662612v1_genomic	80.667	1052941
GCF_000423785.1_ASM42378v1_genomic	81.1337	1030782
GCF_001998865.1_ASM199886v1_genomic	80.8311	1036800
GCF_011065485.1_ASM1106548v1_genomic	85.7148	1287_BO_run192
GCF_014635625.1_ASM1463562v1_genomic	80.2514	1052941
GCF_000518565.1_ASM51856v1_genomic	91.2038	1053037
GCF_000416985.1_23.k55_genomic	80.2465	1049083
GCF_002355475.1_ASM235547v1_genomic	80.8312	1052941
GCF_003052605.1_ASM305260v1_genomic	80.4575	1052941
GCF_016901015.1_ASM1690101v1_genomic	81.2565	1052941
GCF_015070855.1_ASM1507085v1_genomic	81.4467	1052941
GCF_014268935.2_ASM1426893v2_genomic	80.3522	1052941
GCF_013204845.1_ASM1320484v1_genomic	80.5305	1220_AO_run172_run176
GCF_017167985.1_ASM1716798v1_genomic	80.4762	1052941
GCF_024205225.1_ASM2420522v1_genomic	81.0985	1052941
GCF_002749895.1_ASM274989v1_genomic	84.6215	1030737
GCF_014174475.1_ASM1417447v1_genomic	80.9061	1052941
GCF_000241955.1_ASM24195v1_genomic	86.0571	1287_BO_run192
GCF_001700435.1_ASM170043v1_genomic	80.6504	1220_AO_run172_run176
GCF_021601385.1_ASM2160138v1_genomic	80.0938	1052941

## Sheet: Section 2, expanded mock commun
Mock community species	Selected genome
Coraliomargarita akajimensis	GCF_000025905.1_ASM2590v1_genomic
Echinicola vietnamensis	GCF_000325705.1_ASM32570v1_genomic
Natronococcus occultus	GCF_000328685.1_ASM32868v1_genomic
Salmonella enterica	GCF_000018625.1_ASM1862v1_genomic
Desulfoscipio gibsoniae	GCF_000233715.2_ASM23371v3_genomic
Corynebacterium glutamicum	GCF_000404185.1_ASM40418v1_genomic
Allomeiothermus silvanus	GCF_000092125.1_ASM9212v1_genomic
Frateuria aurantia	GCF_000242255.2_ASM24225v3_genomic
Desulfosporosinus acidiphilus	GCF_000255115.2_ASM25511v3_genomic
Halovivax ruber	GCF_000328525.1_ASM32852v1_genomic
Acetivibrio thermocellus	GCF_001692755.1_ASM169275v1_genomic
Olsenella uli	GCF_000143845.1_ASM14384v1_genomic
Hirschia baltica	GCF_000023785.1_ASM2378v1_genomic
Thermobacillus composti	GCF_000227705.2_ASM22770v3_genomic
Sediminispirochaeta smaragdinae	GCF_000143985.1_ASM14398v1_genomic
Segniliparus rotundus	GCF_000092825.1_ASM9282v1_genomic
Desulfosporosinus meridiei	GCF_000231385.2_ASM23138v3_genomic
Streptococcus pyogenes	GCF_900475035.1_41965_F01_genomic
Terriglobus roseus	GCF_000265425.1_ASM26542v1_genomic
Natronobacterium gregoryi	GCF_000230715.2_ASM23071v3_genomic
Salmonella bongori	GCF_000439255.1_ASM43925v1_genomic
Clostridium perfringens	GCF_020138775.1_ASM2013877v1_genomic
Pseudomonas stutzeri	GCA_019704535.1_ASM1970453v1_genomic
Escherichia coli	GCF_002844165.1_ASM284416v1_genomic
Nocardiopsis dassonvillei	GCF_900638215.1_56553_A01_genomic
Fervidobacterium pennivorans	GCF_000235405.2_ASM23540v3_genomic
----------------------------------------------------------------------------------------------------------------------------------------------------------------------------------------------------------------------------------------------------------------------
Added genome	Max ANI with mock community's genome (%)	Mock community's genome
GCF_020463795.1_ASM2046379v1_genomic	81.0463	GCF_000325705.1_ASM32570v1_genomic
GCF_001682915.1_ASM168291v1_genomic	81.1792	GCF_002844165.1_ASM284416v1_genomic
GCF_005860775.1_ASM586077v1_genomic	80.8239	GCF_000018625.1_ASM1862v1_genomic
GCF_900113905.1_IMG-taxon_2671180085_annotated_assembly_genomic	80.3698	GCF_000327065.1_ASM32706v1_genomic
GCF_020526085.1_ASM2052608v1_genomic	81.1725	GCF_002844165.1_ASM284416v1_genomic
GCF_024764965.1_ASM2476496v1_genomic	80.4824	GCF_002844165.1_ASM284416v1_genomic
GCF_001984825.2_ASM198482v2_genomic	81.4346	GCF_000018625.1_ASM1862v1_genomic
GCF_024764775.1_ASM2476477v1_genomic	80.6384	GCF_002844165.1_ASM284416v1_genomic
GCF_900636885.1_44927_H01_genomic	80.421	GCF_900475035.1_41965_F01_genomic
GCF_900100495.1_IMG-taxon_2663762779_annotated_assembly_genomic	81.2586	GCF_000327065.1_ASM32706v1_genomic
GCF_004168465.1_ASM416846v1_genomic	80.3514	GCF_002844165.1_ASM284416v1_genomic
GCF_001297845.1_ASM129784v1_genomic	81.0952	GCF_002844165.1_ASM284416v1_genomic
GCF_009648975.1_ASM964897v1_genomic	81.32	GCF_000439255.1_ASM43925v1_genomic
GCF_019145435.1_ASM1914543v1_genomic	80.0091	GCF_000327065.1_ASM32706v1_genomic
GCF_021029445.1_ASM2102944v1_genomic	80.7892	GCF_000327065.1_ASM32706v1_genomic
GCF_000341205.1_v1.06_genomic	80.0968	GCF_900638215.1_56553_A01_genomic
GCF_004327335.1_ASM432733v1_genomic	80.8402	GCF_000327065.1_ASM32706v1_genomic
GCF_021432085.1_ASM2143208v1_genomic	89.4484	GCF_000327065.1_ASM32706v1_genomic
GCF_014200805.1_ASM1420080v1_genomic	80.0317	GCF_900638215.1_56553_A01_genomic
GCF_021172065.1_ASM2117206v1_genomic	82.425	GCF_002844165.1_ASM284416v1_genomic
GCF_004102745.1_ASM410274v1_genomic	81.7304	GCF_001692755.1_ASM169275v1_genomic
GCF_900021175.1_Enterobacter_timonensis_genomic	81.3214	GCF_000018625.1_ASM1862v1_genomic
GCF_002091635.1_ASM209163v1_genomic	81.0686	GCF_000327065.1_ASM32706v1_genomic
GCF_005281475.1_ASM528147v1_genomic	83.1087	GCF_000325705.1_ASM32570v1_genomic
GCF_001570765.1_ASM157076v1_genomic	82.7971	GCF_900638215.1_56553_A01_genomic
GCF_000818015.1_ASM81801v1_genomic	83.6879	GCF_000327065.1_ASM32706v1_genomic
GCF_000734965.1_ASM73496v1_genomic	80.7661	GCF_002844165.1_ASM284416v1_genomic
GCF_000806415.1_ASM80641v1_genomic	80.817	GCF_000327065.1_ASM32706v1_genomic
GCF_019355955.1_ASM1935595v1_genomic	81.1087	GCF_002844165.1_ASM284416v1_genomic
GCF_000244895.1_ASM24489v1_genomic	80.4316	GCF_000231385.2_ASM23138v3_genomic
GCF_003429605.1_ASM342960v1_genomic	82.2852	GCF_000018625.1_ASM1862v1_genomic
GCF_013200955.2_ASM1320095v2_genomic	80.8155	GCF_000327065.1_ASM32706v1_genomic
GCF_901421005.1_39282_A01_genomic	80.987	GCF_000018625.1_ASM1862v1_genomic
GCF_004331415.1_ASM433141v1_genomic	80.9431	GCF_002844165.1_ASM284416v1_genomic
GCF_019139895.1_ASM1913989v1_genomic	80.02	GCF_000327065.1_ASM32706v1_genomic
GCF_025914095.1_ASM2591409v1_genomic	80.5424	GCF_002844165.1_ASM284416v1_genomic
GCF_003812345.1_ASM381234v1_genomic	82.6011	GCF_000018625.1_ASM1862v1_genomic
GCF_001277215.2_ASM127721v2_genomic	80.4936	GCF_000018625.1_ASM1862v1_genomic
GCF_003696365.1_ASM369636v1_genomic	81.0908	GCF_000327065.1_ASM32706v1_genomic
GCF_000425625.1_ASM42562v1_genomic	82.2234	GCF_000327065.1_ASM32706v1_genomic
GCF_001558935.2_ASM155893v2_genomic	82.7165	GCF_000018625.1_ASM1862v1_genomic
GCF_023897015.1_ASM2389701v1_genomic	81.0205	GCF_000231385.2_ASM23138v3_genomic
GCF_004327225.1_ASM432722v1_genomic	80.7135	GCF_000327065.1_ASM32706v1_genomic
GCF_902164725.1_25426_7_251_genomic	80.5978	GCF_000018625.1_ASM1862v1_genomic
GCF_008364555.1_ASM836455v1_genomic	81.0956	GCF_002844165.1_ASM284416v1_genomic
GCF_014892575.1_ASM1489257v1_genomic	82.3577	GCF_900638215.1_56553_A01_genomic
GCF_015137655.1_ASM1513765v1_genomic	81.4562	GCF_002844165.1_ASM284416v1_genomic
GCF_021603645.1_ASM2160364v1_genomic	80.3764	GCF_000327065.1_ASM32706v1_genomic
GCF_024134545.1_ASM2413454v1_genomic	83.7092	GCF_900638215.1_56553_A01_genomic
GCF_009176645.1_ASM917664v1_genomic	81.4456	GCF_002844165.1_ASM284416v1_genomic
GCF_021083665.1_ASM2108366v1_genomic	81.1317	GCF_000018625.1_ASM1862v1_genomic
GCF_016771845.1_ASM1677184v1_genomic	80.8762	GCF_002844165.1_ASM284416v1_genomic
GCF_900108535.1_IMG-taxon_2675902960_annotated_assembly_genomic	81.6048	GCF_000327065.1_ASM32706v1_genomic
GCF_001277995.1_ASM127799v1_genomic	83.1844	GCF_000404185.1_ASM40418v1_genomic
GCF_902164675.1_25426_7_101_genomic	81.0643	GCF_002844165.1_ASM284416v1_genomic
GCF_017915135.1_ASM1791513v1_genomic	81.1866	GCF_000327065.1_ASM32706v1_genomic
GCF_009363135.1_ASM936313v1_genomic	80.7361	GCF_002844165.1_ASM284416v1_genomic
GCF_009763245.1_ASM976324v1_genomic	80.6158	GCF_000327065.1_ASM32706v1_genomic
GCF_001552035.1_ASM155203v1_genomic	84.446	GCF_900475035.1_41965_F01_genomic
GCF_000341245.1_SOAPdenovo_v1.06_genomic	80.1646	GCF_900638215.1_56553_A01_genomic
GCF_003516125.1_ASM351612v3_genomic	80.643	GCF_000018625.1_ASM1862v1_genomic
GCF_025758125.1_ASM2575812v1_genomic	80.7851	GCF_002844165.1_ASM284416v1_genomic
GCF_002091495.1_ASM209149v1_genomic	80.9707	GCF_000327065.1_ASM32706v1_genomic
GCF_016904755.1_ASM1690475v2_genomic	90.2099	GCF_002844165.1_ASM284416v1_genomic
GCF_005876855.1_ASM587685v1_genomic	82.6294	GCF_000327065.1_ASM32706v1_genomic
GCF_003964805.1_ASM396480v1_genomic	81.2292	GCF_002844165.1_ASM284416v1_genomic
GCF_943590815.1_CPO20170097_genomic	82.1604	GCF_002844165.1_ASM284416v1_genomic
GCF_900638065.1_55685_A01_genomic	82.5745	GCF_000018625.1_ASM1862v1_genomic
GCF_000423545.1_ASM42354v1_genomic	80.0461	GCF_000327065.1_ASM32706v1_genomic
GCF_004331385.1_ASM433138v1_genomic	81.3858	GCF_002844165.1_ASM284416v1_genomic
GCF_001461805.1_ASM146180v1_genomic	81.2686	GCF_000018625.1_ASM1862v1_genomic
GCF_019139535.1_ASM1913953v1_genomic	80.0531	GCF_000327065.1_ASM32706v1_genomic
GCF_013409125.2_ASM1340912v2_genomic	80.5812	GCF_000327065.1_ASM32706v1_genomic
GCF_000018045.1_ASM1804v1_genomic	83.8003	GCF_000018625.1_ASM1862v1_genomic
GCF_014164785.1_ASM1416478v1_genomic	80.9403	GCF_000327065.1_ASM32706v1_genomic
GCF_900187975.1_IMG-taxon_2706795031_annotated_assembly_genomic	80.8706	GCF_000327065.1_ASM32706v1_genomic
GCF_021278985.1_ASM2127898v1_genomic	82.8927	GCF_000018625.1_ASM1862v1_genomic
GCF_013184545.1_ASM1318454v1_genomic	80.5384	GCF_000327065.1_ASM32706v1_genomic
GCF_020283705.1_ASM2028370v1_genomic	91.7202	GCF_002844165.1_ASM284416v1_genomic
GCF_900635955.1_36672_A01_genomic	80.0181	GCF_002844165.1_ASM284416v1_genomic
GCF_900100785.1_IMG-taxon_2675903225_annotated_assembly_genomic	94.237	GCF_000231385.2_ASM23138v3_genomic
GCF_002953735.1_ASM295373v1_genomic	80.2303	GCF_900475035.1_41965_F01_genomic
GCF_000341125.1_SOAPdenovo_v1.06_genomic	83.4595	GCF_900638215.1_56553_A01_genomic
GCF_009295665.1_ASM929566v1_genomic	82.5702	GCF_002844165.1_ASM284416v1_genomic
GCF_015167415.1_ASM1516741v1_genomic	81.0118	GCF_002844165.1_ASM284416v1_genomic
GCF_900129935.1_IMG-taxon_2585428067_annotated_assembly_genomic	80.7303	GCF_000231385.2_ASM23138v3_genomic
GCF_003594915.1_ASM359491v1_genomic	81.2193	GCF_002844165.1_ASM284416v1_genomic
GCF_000340965.1_SOAPdenovo_v1.06_genomic	81.6792	GCF_900638215.1_56553_A01_genomic
GCF_900120385.1_PRJEB18030_genomic	80.7875	GCF_000143845.1_ASM14384v1_genomic
GCF_000341185.1_SOAPdenovo_v1.06_genomic	80.0658	GCF_900638215.1_56553_A01_genomic
GCF_000513835.1_ASM51383v1_genomic	80.6299	GCF_000327065.1_ASM32706v1_genomic
GCF_014201195.1_ASM1420119v1_genomic	80.0073	GCF_900638215.1_56553_A01_genomic
GCF_900105355.1_IMG-taxon_2687453785_annotated_assembly_genomic	80.1093	GCF_000327065.1_ASM32706v1_genomic
GCF_000425025.1_ASM42502v1_genomic	80.5825	GCF_900475035.1_41965_F01_genomic
GCF_008638365.1_ASM863836v1_genomic	88.2772	GCF_900638215.1_56553_A01_genomic
GCF_014201115.1_ASM1420111v1_genomic	83.5991	GCF_900638215.1_56553_A01_genomic
GCF_017589465.1_ASM1758946v1_genomic	80.7342	GCF_000327065.1_ASM32706v1_genomic
GCF_012971725.1_ASM1297172v1_genomic	80.6006	GCF_000327065.1_ASM32706v1_genomic
GCF_006711645.1_ASM671164v1_genomic	81.0294	GCF_000018625.1_ASM1862v1_genomic
GCF_018597345.1_ASM1859734v1_genomic	81.1693	GCF_002844165.1_ASM284416v1_genomic
GCF_009036245.1_ASM903624v1_genomic	81.4467	GCF_002844165.1_ASM284416v1_genomic
GCF_026155355.1_ASM2615535v1_genomic	84.2001	GCF_001692755.1_ASM169275v1_genomic
GCF_003025345.2_ASM302534v2_genomic	80.5424	GCF_000327065.1_ASM32706v1_genomic
GCF_001748265.1_ASM174826v1_genomic	80.8738	GCF_000327065.1_ASM32706v1_genomic
GCF_011605535.1_ASM1160553v1_genomic	80.431	GCF_002844165.1_ASM284416v1_genomic
GCF_001518835.1_ASM151883v1_genomic	81.223	GCF_002844165.1_ASM284416v1_genomic
GCF_000341085.1_SOAPdenovo_v1.06_genomic	83.6597	GCF_900638215.1_56553_A01_genomic
GCF_016415705.1_ASM1641570v1_genomic	81.2004	GCF_000018625.1_ASM1862v1_genomic
GCF_002915575.1_ASM291557v1_genomic	80.8478	GCF_000018625.1_ASM1862v1_genomic
GCF_000026105.1_ASM2610v1_genomic	80.2325	GCF_000327065.1_ASM32706v1_genomic
GCF_902374985.1_MGYG-HGUT-01426_genomic	80.7715	GCF_000018625.1_ASM1862v1_genomic
GCF_019047765.1_ASM1904776v1_genomic	82.5051	GCF_000439255.1_ASM43925v1_genomic
GCF_024224615.1_ASM2422461v1_genomic	80.654	GCF_000018625.1_ASM1862v1_genomic
GCF_022171985.1_ASM2217198v1_genomic	80.8153	GCF_002844165.1_ASM284416v1_genomic
GCF_001277255.1_ASM127725v1_genomic	80.4547	GCF_002844165.1_ASM284416v1_genomic
GCF_900141985.1_IMG-taxon_2675903133_annotated_assembly_genomic	83.8537	GCF_900638215.1_56553_A01_genomic
GCF_900105885.1_IMG-taxon_2667527223_annotated_assembly_genomic	81.2996	GCF_000327065.1_ASM32706v1_genomic
GCF_018398475.1_ASM1839847v1_genomic	80.0899	GCF_000327065.1_ASM32706v1_genomic
GCF_004363075.1_ASM436307v1_genomic	80.3089	GCF_900638215.1_56553_A01_genomic
GCF_008693605.1_ASM869360v1_genomic	82.9779	GCF_000018625.1_ASM1862v1_genomic
GCF_004801125.1_ASM480112v1_genomic	82.208	GCF_000018625.1_ASM1862v1_genomic
GCF_000534275.1_Ente_cloa_UCI_24_V1_genomic	81.2709	GCF_000018625.1_ASM1862v1_genomic
GCF_012029655.1_ASM1202965v1_genomic	80.8868	GCF_000018625.1_ASM1862v1_genomic
GCF_004331265.1_ASM433126v1_genomic	81.2609	GCF_000018625.1_ASM1862v1_genomic
GCF_009932815.1_ASM993281v1_genomic	80.8587	GCF_000327065.1_ASM32706v1_genomic
GCF_018597265.1_ASM1859726v1_genomic	81.1601	GCF_000018625.1_ASM1862v1_genomic
GCF_001729805.1_ASM172980v1_genomic	81.4359	GCF_002844165.1_ASM284416v1_genomic
GCF_002263495.1_ASM226349v1_genomic	80.1853	GCF_900638215.1_56553_A01_genomic
GCF_900115475.1_IMG-taxon_2663762774_annotated_assembly_genomic	80.643	GCF_000327065.1_ASM32706v1_genomic
GCF_019733275.1_ASM1973327v1_genomic	80.3611	GCF_900638215.1_56553_A01_genomic
GCF_003938205.1_ASM393820v1_genomic	82.4776	GCF_000018625.1_ASM1862v1_genomic
GCF_901563875.1_SB3356_SG271_Ko3_genomic	80.8413	GCF_000018625.1_ASM1862v1_genomic
GCF_009648935.1_ASM964893v1_genomic	82.4168	GCF_000018625.1_ASM1862v1_genomic
GCF_900109175.1_IMG-taxon_2663762776_annotated_assembly_genomic	81.2013	GCF_000327065.1_ASM32706v1_genomic
GCF_904061905.1_CIP111764_genomic	81.1526	GCF_000327065.1_ASM32706v1_genomic
GCF_023276655.1_ASM2327665v1_genomic	80.5788	GCF_000143845.1_ASM14384v1_genomic
GCF_026642255.1_ASM2664225v1_genomic	85.6983	GCF_900638215.1_56553_A01_genomic
GCF_022637595.1_ASM2263759v1_genomic	80.9452	GCF_000018625.1_ASM1862v1_genomic
GCF_003940825.1_ASM394082v1_genomic	80.1211	GCF_000327065.1_ASM32706v1_genomic
GCF_001029285.1_ASM102928v1_genomic	81.2169	GCF_000255115.2_ASM25511v3_genomic
GCF_015139575.1_ASM1513957v1_genomic	81.2365	GCF_000018625.1_ASM1862v1_genomic
GCF_007035805.1_ASM703580v1_genomic	81.5741	GCF_002844165.1_ASM284416v1_genomic
GCF_019097855.1_ASM1909785v1_genomic	81.1892	GCF_000327065.1_ASM32706v1_genomic
GCF_001277195.1_ASM127719v1_genomic	80.5004	GCF_002844165.1_ASM284416v1_genomic
GCF_018139045.1_ASM1813904v1_genomic	80.9924	GCF_002844165.1_ASM284416v1_genomic
GCF_002393445.1_ASM239344v1_genomic	80.1978	GCF_000018625.1_ASM1862v1_genomic
GCF_000710955.1_ASM71095v1_genomic	82.986	GCF_900638215.1_56553_A01_genomic
GCF_000341005.1_SOAPdenovo_v1.06_genomic	82.206	GCF_900638215.1_56553_A01_genomic
GCF_020525665.1_ASM2052566v1_genomic	81.3135	GCF_002844165.1_ASM284416v1_genomic
GCF_001277235.1_ASM127723v1_genomic	80.461	GCF_002844165.1_ASM284416v1_genomic
GCF_001750725.1_ASM175072v1_genomic	81.4029	GCF_002844165.1_ASM284416v1_genomic
GCF_010994165.1_ASM1099416v1_genomic	80.5209	GCF_000327065.1_ASM32706v1_genomic
GCF_014653055.1_ASM1465305v1_genomic	81.7507	GCF_002844165.1_ASM284416v1_genomic
GCF_020831405.1_ASM2083140v1_genomic	80.9267	GCF_000327065.1_ASM32706v1_genomic
GCF_000341065.1_SOAPdenovo_v1.06_genomic	89.161	GCF_900638215.1_56553_A01_genomic
GCF_001552695.1_ASM155269v1_genomic	94.614	GCF_900638215.1_56553_A01_genomic
GCF_004117075.1_ASM411707v1_genomic	80.3467	GCF_000235405.2_ASM23540v3_genomic
GCF_008693645.1_ASM869364v1_genomic	82.8639	GCF_000439255.1_ASM43925v1_genomic
GCF_005877905.1_ASM587790v1_genomic	80.3927	GCF_000327065.1_ASM32706v1_genomic
GCF_016028635.1_ASM1602863v1_genomic	84.7832	GCF_000327065.1_ASM32706v1_genomic
GCF_000498975.2_ASM49897v2_genomic	80.0111	GCF_000327065.1_ASM32706v1_genomic
GCF_000188015.2_ASM18801v3_genomic	80.8142	GCF_900475035.1_41965_F01_genomic
GCF_900104265.1_IMG-taxon_2663762796_annotated_assembly_genomic	81.289	GCF_000327065.1_ASM32706v1_genomic
GCF_019665745.1_ASM1966574v1_genomic	81.2535	GCF_002844165.1_ASM284416v1_genomic
GCF_019048625.1_ASM1904862v1_genomic	81.5885	GCF_002844165.1_ASM284416v1_genomic
GCF_000465575.1_GS_De_Novo_Assembly_genomic	80.8564	GCF_000327065.1_ASM32706v1_genomic
GCF_014651695.1_ASM1465169v1_genomic	83.7642	GCF_900638215.1_56553_A01_genomic
GCF_003594935.2_ASM359493v2_genomic	81.2921	GCF_000018625.1_ASM1862v1_genomic
GCF_016893685.1_ASM1689368v1_genomic	82.8484	GCF_000018625.1_ASM1862v1_genomic
GCF_012767755.2_ASM1276775v2_genomic	81.0654	GCF_000327065.1_ASM32706v1_genomic
GCF_002835605.1_ASM283560v1_genomic	80.1537	GCF_000327065.1_ASM32706v1_genomic
GCF_003595175.1_ASM359517v1_genomic	80.9272	GCF_000327065.1_ASM32706v1_genomic
GCF_003019925.1_ASM301992v1_genomic	80.3055	GCF_000018625.1_ASM1862v1_genomic
GCF_902709585.1_H1-003-0086-C-F.v2_genomic	91.0164	GCF_002844165.1_ASM284416v1_genomic
GCF_002736065.1_ASM273606v1_genomic	80.2802	GCF_000327065.1_ASM32706v1_genomic
GCF_014218705.1_ASM1421870v1_genomic	81.1678	GCF_002844165.1_ASM284416v1_genomic
GCF_002355155.1_ASM235515v1_genomic	85.6796	GCF_000404185.1_ASM40418v1_genomic
GCF_003935895.2_ASM393589v2_genomic	80.881	GCF_002844165.1_ASM284416v1_genomic
GCF_000341025.1_SOAPdenovo_v1.06_genomic	81.9411	GCF_900638215.1_56553_A01_genomic
GCF_011068345.1_ASM1106834v1_genomic	80.2859	GCF_002844165.1_ASM284416v1_genomic
GCF_011397855.1_ASM1139785v1_genomic	80.577	GCF_000327065.1_ASM32706v1_genomic
GCF_003634235.1_ASM363423v1_genomic	80.7681	GCF_002844165.1_ASM284416v1_genomic
GCF_000185725.2_Segn_rugo_CDC_945_V2_genomic	81.9379	GCF_000092825.1_ASM9282v1_genomic
GCF_001658025.2_ASM165802v2_genomic	81.0167	GCF_002844165.1_ASM284416v1_genomic
GCF_008124625.1_ASM812462v1_genomic	80.5766	GCF_000233715.2_ASM23371v3_genomic
GCF_018398425.1_ASM1839842v1_genomic	81.1868	GCF_000327065.1_ASM32706v1_genomic
GCF_014192895.1_ASM1419289v1_genomic	89.654	GCF_900475035.1_41965_F01_genomic
GCF_001597285.1_ASM159728v1_genomic	81.1311	GCF_000327065.1_ASM32706v1_genomic
GCF_001683395.1_ASM168339v1_genomic	81.2161	GCF_002844165.1_ASM284416v1_genomic
GCF_900142655.1_IMG-taxon_2671180065_annotated_assembly_genomic	80.0474	GCF_000327065.1_ASM32706v1_genomic
GCF_900115555.1_IMG-taxon_2671180032_annotated_assembly_genomic	80.7935	GCF_000327065.1_ASM32706v1_genomic
GCF_003935525.1_ASM393552v1_genomic	81.5461	GCF_000327065.1_ASM32706v1_genomic
GCF_004353845.1_ASM435384v1_genomic	82.7422	GCF_000018625.1_ASM1862v1_genomic
GCF_001277175.1_ASM127717v1_genomic	80.5217	GCF_000018625.1_ASM1862v1_genomic
GCF_900103845.1_IMG-taxon_2663762768_annotated_assembly_genomic	80.8661	GCF_000327065.1_ASM32706v1_genomic
GCF_012923785.1_ASM1292378v1_genomic	80.9175	GCF_002844165.1_ASM284416v1_genomic
GCF_019704535.1_ASM1970453v1_genomic	87.9945	GCF_000327065.1_ASM32706v1_genomic
GCF_000344785.1_ASM34478v1_genomic	81.226	GCF_000404185.1_ASM40418v1_genomic
GCF_000430045.1_ASM43004v1_genomic	80.676	GCF_000092125.1_ASM9212v1_genomic
GCF_020783375.1_ASM2078337v1_genomic	89.4676	GCF_000327065.1_ASM32706v1_genomic
GCF_026241935.1_ASM2624193v1_genomic	80.8294	GCF_002844165.1_ASM284416v1_genomic
GCF_008807375.1_ASM880737v1_genomic	80.5321	GCF_000327065.1_ASM32706v1_genomic
GCF_021432765.1_ASM2143276v1_genomic	84.5123	GCF_000327065.1_ASM32706v1_genomic
GCF_000373205.1_ASM37320v1_genomic	80.0145	GCF_000092125.1_ASM9212v1_genomic
GCF_023702375.1_ASM2370237v1_genomic	81.4066	GCF_002844165.1_ASM284416v1_genomic
GCF_001022135.1_ASM102213v1_genomic	81.0179	GCF_002844165.1_ASM284416v1_genomic
GCF_900112645.1_IMG-taxon_2663762767_annotated_assembly_genomic	80.474	GCF_000327065.1_ASM32706v1_genomic
GCF_007109405.1_ASM710940v1_genomic	80.3968	GCF_000327065.1_ASM32706v1_genomic
GCF_002220155.1_ASM222015v1_genomic	80.8675	GCF_000327065.1_ASM32706v1_genomic
GCF_000297075.2_Ppseudo_final_genomic	81.0014	GCF_000327065.1_ASM32706v1_genomic
GCF_001552555.1_ASM155255v1_genomic	80.1715	GCF_900638215.1_56553_A01_genomic
GCF_007632255.1_ASM763225v1_genomic	80.9684	GCF_000018625.1_ASM1862v1_genomic
GCF_000733715.2_ASM73371v2_genomic	80.7106	GCF_000327065.1_ASM32706v1_genomic
GCF_020097475.1_ASM2009747v1_genomic	91.0632	GCF_002844165.1_ASM284416v1_genomic
GCF_900143265.1_IMG-taxon_2582580731_annotated_assembly_genomic	80.0663	GCF_000235405.2_ASM23540v3_genomic
GCF_003812925.1_ASM381292v1_genomic	81.0889	GCF_000018625.1_ASM1862v1_genomic
GCF_008638355.1_ASM863835v1_genomic	94.4066	GCF_900638215.1_56553_A01_genomic
GCF_000730585.1_ASM73058v1_genomic	80.1905	GCF_000327065.1_ASM32706v1_genomic
GCF_009363155.1_ASM936315v1_genomic	80.7036	GCF_000327065.1_ASM32706v1_genomic
GCF_003052585.1_ASM305258v1_genomic	80.8147	GCF_000327065.1_ASM32706v1_genomic
GCF_024764795.1_ASM2476479v1_genomic	80.5931	GCF_002844165.1_ASM284416v1_genomic
GCF_024749065.1_ASM2474906v1_genomic	80.0582	GCF_000327065.1_ASM32706v1_genomic
GCF_017348915.1_ASM1734891v1_genomic	81.3181	GCF_002844165.1_ASM284416v1_genomic
GCF_006575665.1_ASM657566v1_genomic	81.3503	GCF_000325705.1_ASM32570v1_genomic
GCF_900099785.1_IMG-taxon_2663762770_annotated_assembly_genomic	80.4122	GCF_000327065.1_ASM32706v1_genomic
GCF_018128425.1_ASM1812842v1_genomic	82.7466	GCF_000018625.1_ASM1862v1_genomic
GCF_009711095.1_ASM971109v1_genomic	81.4011	GCF_000018625.1_ASM1862v1_genomic
GCF_000224675.1_ASM22467v1_genomic	81.3112	GCF_002844165.1_ASM284416v1_genomic
GCF_003574345.1_ASM357434v1_genomic	80.0398	GCF_000092125.1_ASM9212v1_genomic
GCF_001643015.1_ASM164301v1_genomic	83.9608	GCF_000404185.1_ASM40418v1_genomic
GCF_014203695.1_ASM1420369v1_genomic	84.0687	GCF_900638215.1_56553_A01_genomic
GCF_900110885.1_IMG-taxon_2597490340_annotated_assembly_genomic	80.8642	GCF_000327065.1_ASM32706v1_genomic
GCF_021726475.1_ASM2172647v1_genomic	84.5355	GCF_000327065.1_ASM32706v1_genomic
GCF_010993845.2_ASM1099384v2_genomic	86.4597	GCF_900475035.1_41965_F01_genomic
GCF_900106015.1_IMG-taxon_2667527235_annotated_assembly_genomic	80.8794	GCF_000327065.1_ASM32706v1_genomic
GCF_900094925.1_IMG-taxon_2617270737_annotated_assembly_genomic	80.6736	GCF_002844165.1_ASM284416v1_genomic
GCF_003261575.2_ASM326157v2_genomic	80.964	GCF_000018625.1_ASM1862v1_genomic
GCF_001586155.1_ASM158615v1_genomic	80.9959	GCF_000327065.1_ASM32706v1_genomic
GCF_009649915.1_ASM964991v1_genomic	81.131	GCF_002844165.1_ASM284416v1_genomic
GCF_014268885.2_ASM1426888v2_genomic	80.2485	GCF_000327065.1_ASM32706v1_genomic
GCF_900104805.1_IMG-taxon_2667527434_annotated_assembly_genomic	81.5334	GCF_000327065.1_ASM32706v1_genomic
GCF_016127275.1_ASM1612727v1_genomic	80.5442	GCF_900475035.1_41965_F01_genomic
GCF_012986205.1_ASM1298620v1_genomic	80.5394	GCF_000327065.1_ASM32706v1_genomic
GCF_003795375.1_ASM379537v1_genomic	82.5032	GCF_000018625.1_ASM1862v1_genomic
GCF_900106975.1_IMG-taxon_2671180037_annotated_assembly_genomic	80.8883	GCF_000327065.1_ASM32706v1_genomic
GCF_000340985.1_genetic_mechanisms_of_environmental_adaptability_genomic	83.5478	GCF_900638215.1_56553_A01_genomic
GCF_900110925.1_IMG-taxon_2663763600_annotated_assembly_genomic	80.3572	GCF_000327065.1_ASM32706v1_genomic
GCF_003696315.1_ASM369631v1_genomic	93.1474	GCF_000327065.1_ASM32706v1_genomic
GCF_016028515.1_ASM1602851v1_genomic	87.9436	GCF_000327065.1_ASM32706v1_genomic
GCF_026626125.1_ASM2662612v1_genomic	83.1274	GCF_000327065.1_ASM32706v1_genomic
GCF_003260975.1_ASM326097v1_genomic	81.2561	GCF_000325705.1_ASM32570v1_genomic
GCF_001998325.1_ASM199832v1_genomic	88.4527	GCF_900638215.1_56553_A01_genomic
GCF_900155635.1_Olsenella_urinainfantis_genomic	80.1666	GCF_000143845.1_ASM14384v1_genomic
GCF_003640395.1_ASM364039v1_genomic	81.0475	GCF_000327065.1_ASM32706v1_genomic
GCF_014635625.1_ASM1463562v1_genomic	80.191	GCF_000327065.1_ASM32706v1_genomic
GCF_002355475.1_ASM235547v1_genomic	80.4313	GCF_000327065.1_ASM32706v1_genomic
GCF_000341145.1_SOAPdenovo_v1.06_genomic	81.8212	GCF_900638215.1_56553_A01_genomic
GCF_003052605.1_ASM305260v1_genomic	81.137	GCF_000327065.1_ASM32706v1_genomic
GCF_022014715.1_ASM2201471v1_genomic	81.3562	GCF_002844165.1_ASM284416v1_genomic
GCF_900115715.1_IMG-taxon_2663762798_annotated_assembly_genomic	81.4097	GCF_000327065.1_ASM32706v1_genomic
GCF_016901015.1_ASM1690101v1_genomic	80.9946	GCF_000327065.1_ASM32706v1_genomic
GCF_004684345.1_ASM468434v1_genomic	82.6042	GCF_000018625.1_ASM1862v1_genomic
GCF_008330085.1_ASM833008v1_genomic	81.1173	GCF_002844165.1_ASM284416v1_genomic
GCF_015070855.1_ASM1507085v1_genomic	85.438	GCF_000327065.1_ASM32706v1_genomic
GCF_000341265.1_SOAPdenovo_1.06_genomic	83.6896	GCF_900638215.1_56553_A01_genomic
GCF_023195735.1_ASM2319573v1_genomic	81.2053	GCF_002844165.1_ASM284416v1_genomic
GCF_900094795.1_IMG-taxon_2616644846_annotated_assembly_genomic	80.491	GCF_002844165.1_ASM284416v1_genomic
GCF_900475675.1_45473_D02_genomic	80.0675	GCF_900475035.1_41965_F01_genomic
GCF_014268935.2_ASM1426893v2_genomic	80.3399	GCF_000327065.1_ASM32706v1_genomic
GCF_017167985.1_ASM1716798v1_genomic	80.9503	GCF_000327065.1_ASM32706v1_genomic
GCF_024205225.1_ASM2420522v1_genomic	81.5399	GCF_000327065.1_ASM32706v1_genomic
GCF_000378205.1_ASM37820v1_genomic	94.5538	GCF_000143985.1_ASM14398v1_genomic
GCF_014174475.1_ASM1417447v1_genomic	80.7208	GCF_000327065.1_ASM32706v1_genomic
GCF_009911755.1_ASM991175v1_genomic	80.782	GCF_000327065.1_ASM32706v1_genomic
GCF_000021045.1_ASM2104v1_genomic	80.4124	GCF_000327065.1_ASM32706v1_genomic
GCF_013410755.1_ASM1341075v1_genomic	84.0157	GCF_900638215.1_56553_A01_genomic

## Sheet: Section 3, AAD-datasets sources
Accession number	Condition	Source
ERR3722010	Affected	https://www.nature.com/articles/s41598-020-74090-0
ERR3722025	Affected	https://www.nature.com/articles/s41598-020-74090-0
ERR3722028	Affected	https://www.nature.com/articles/s41598-020-74090-0
ERR3722018	Affected	https://www.nature.com/articles/s41598-020-74090-0
ERR3722017	Affected	https://www.nature.com/articles/s41598-020-74090-0
ERR3722006	Affected	https://www.nature.com/articles/s41598-020-74090-0
ERR3722029	Affected	https://www.nature.com/articles/s41598-020-74090-0
ERR3722024	Affected	https://www.nature.com/articles/s41598-020-74090-0
ERR3722027	Affected	https://www.nature.com/articles/s41598-020-74090-0
ERR3722016	Affected	https://www.nature.com/articles/s41598-020-74090-0
ERR3722013	Affected	https://www.nature.com/articles/s41598-020-74090-0
ERR3722005	Affected	https://www.nature.com/articles/s41598-020-74090-0
ERR3722009	Affected	https://www.nature.com/articles/s41598-020-74090-0
ERR3722026	Affected	https://www.nature.com/articles/s41598-020-74090-0
ERR3722008	Affected	https://www.nature.com/articles/s41598-020-74090-0
ERR3722030	Affected	https://www.nature.com/articles/s41598-020-74090-0
ERR3722021	Affected	https://www.nature.com/articles/s41598-020-74090-0
ERR3722020	Affected	https://www.nature.com/articles/s41598-020-74090-0
ERR3722023	Affected	https://www.nature.com/articles/s41598-020-74090-0
ERR3722012	Affected	https://www.nature.com/articles/s41598-020-74090-0
ERR3722015	Affected	https://www.nature.com/articles/s41598-020-74090-0
ERR3722019	Affected	https://www.nature.com/articles/s41598-020-74090-0
ERR3722011	Affected	https://www.nature.com/articles/s41598-020-74090-0
ERR3722014	Affected	https://www.nature.com/articles/s41598-020-74090-0
ERR3722022	Affected	https://www.nature.com/articles/s41598-020-74090-0
ERR3722007	Affected	https://www.nature.com/articles/s41598-020-74090-0
SRR13844406	Affected	https://www.ncbi.nlm.nih.gov/pmc/articles/PMC8274925/
SRR13844381	Affected	https://www.ncbi.nlm.nih.gov/pmc/articles/PMC8274925/
SRR13844429	Affected	https://www.ncbi.nlm.nih.gov/pmc/articles/PMC8274925/
SRR13844421	Affected	https://www.ncbi.nlm.nih.gov/pmc/articles/PMC8274925/
SRR13844439	Affected	https://www.ncbi.nlm.nih.gov/pmc/articles/PMC8274925/
SRR13844465	Affected	https://www.ncbi.nlm.nih.gov/pmc/articles/PMC8274925/
SRR13844384	Affected	https://www.ncbi.nlm.nih.gov/pmc/articles/PMC8274925/
SRR13844403	Affected	https://www.ncbi.nlm.nih.gov/pmc/articles/PMC8274925/
SRR13844425	Affected	https://www.ncbi.nlm.nih.gov/pmc/articles/PMC8274925/
SRR13844459	Affected	https://www.ncbi.nlm.nih.gov/pmc/articles/PMC8274925/
SRR13844446	Affected	https://www.ncbi.nlm.nih.gov/pmc/articles/PMC8274925/
SRR13844456	Affected	https://www.ncbi.nlm.nih.gov/pmc/articles/PMC8274925/
SRR13844379	Affected	https://www.ncbi.nlm.nih.gov/pmc/articles/PMC8274925/
SRR13844393	Affected	https://www.ncbi.nlm.nih.gov/pmc/articles/PMC8274925/
SRR13844386	Affected	https://www.ncbi.nlm.nih.gov/pmc/articles/PMC8274925/
SRR13844442	Affected	https://www.ncbi.nlm.nih.gov/pmc/articles/PMC8274925/
SRR13844400	Affected	https://www.ncbi.nlm.nih.gov/pmc/articles/PMC8274925/
SRR13844449	Affected	https://www.ncbi.nlm.nih.gov/pmc/articles/PMC8274925/
SRR13844417	Affected	https://www.ncbi.nlm.nih.gov/pmc/articles/PMC8274925/
SRR13844452	Affected	https://www.ncbi.nlm.nih.gov/pmc/articles/PMC8274925/
SRR13844409	Affected	https://www.ncbi.nlm.nih.gov/pmc/articles/PMC8274925/
SRR13844443	Affected	https://www.ncbi.nlm.nih.gov/pmc/articles/PMC8274925/
SRR2582246	Affected	https://www.nature.com/articles/srep25945
SRR2582248	Affected	https://www.nature.com/articles/srep25945
SRR2582251	Affected	https://www.nature.com/articles/srep25945
SRR2582243	Affected	https://www.nature.com/articles/srep25945
SRR2582247	Affected	https://www.nature.com/articles/srep25945
SRR13712865	Affected	https://www.biorxiv.org/content/10.1101/2021.03.02.433653v3
SRR13712826	Affected	https://www.biorxiv.org/content/10.1101/2021.03.02.433653v3
SRR13712832	Affected	https://www.biorxiv.org/content/10.1101/2021.03.02.433653v3
SRR13712884	Affected	https://www.biorxiv.org/content/10.1101/2021.03.02.433653v3
SRR13712890	Affected	https://www.biorxiv.org/content/10.1101/2021.03.02.433653v3
SRR13712840	Affected	https://www.biorxiv.org/content/10.1101/2021.03.02.433653v3
SRR13712914	Affected	https://www.biorxiv.org/content/10.1101/2021.03.02.433653v3
SRR13712858	Affected	https://www.biorxiv.org/content/10.1101/2021.03.02.433653v3
SRR13712867	Affected	https://www.biorxiv.org/content/10.1101/2021.03.02.433653v3
SRR13712817	Affected	https://www.biorxiv.org/content/10.1101/2021.03.02.433653v3
ERR3607274	Healthy	https://www.nature.com/articles/s41598-020-74090-0
ERR3607252	Healthy	https://www.nature.com/articles/s41598-020-74090-0
ERR3607294	Healthy	https://www.nature.com/articles/s41598-020-74090-0
ERR3607298	Healthy	https://www.nature.com/articles/s41598-020-74090-0
ERR3607281	Healthy	https://www.nature.com/articles/s41598-020-74090-0
ERR3607277	Healthy	https://www.nature.com/articles/s41598-020-74090-0
ERR3607279	Healthy	https://www.nature.com/articles/s41598-020-74090-0
ERR3607304	Healthy	https://www.nature.com/articles/s41598-020-74090-0
ERR3607280	Healthy	https://www.nature.com/articles/s41598-020-74090-0
ERR3607297	Healthy	https://www.nature.com/articles/s41598-020-74090-0
ERR3607262	Healthy	https://www.nature.com/articles/s41598-020-74090-0
ERR3607295	Healthy	https://www.nature.com/articles/s41598-020-74090-0
ERR3607273	Healthy	https://www.nature.com/articles/s41598-020-74090-0
ERR3607287	Healthy	https://www.nature.com/articles/s41598-020-74090-0
ERR3607311	Healthy	https://www.nature.com/articles/s41598-020-74090-0
ERR3607309	Healthy	https://www.nature.com/articles/s41598-020-74090-0
ERR3607300	Healthy	https://www.nature.com/articles/s41598-020-74090-0
ERR3607282	Healthy	https://www.nature.com/articles/s41598-020-74090-0
ERR3607275	Healthy	https://www.nature.com/articles/s41598-020-74090-0
ERR3607266	Healthy	https://www.nature.com/articles/s41598-020-74090-0
ERR3607278	Healthy	https://www.nature.com/articles/s41598-020-74090-0
ERR3607260	Healthy	https://www.nature.com/articles/s41598-020-74090-0
ERR3607289	Healthy	https://www.nature.com/articles/s41598-020-74090-0
ERR3607270	Healthy	https://www.nature.com/articles/s41598-020-74090-0
ERR3607263	Healthy	https://www.nature.com/articles/s41598-020-74090-0
ERR3607258	Healthy	https://www.nature.com/articles/s41598-020-74090-0
ERR3607302	Healthy	https://www.nature.com/articles/s41598-020-74090-0
ERR3607285	Healthy	https://www.nature.com/articles/s41598-020-74090-0
ERR3607292	Healthy	https://www.nature.com/articles/s41598-020-74090-0
ERR3607290	Healthy	https://www.nature.com/articles/s41598-020-74090-0
ERR3607312	Healthy	https://www.nature.com/articles/s41598-020-74090-0
ERR3607253	Healthy	https://www.nature.com/articles/s41598-020-74090-0
ERR3607296	Healthy	https://www.nature.com/articles/s41598-020-74090-0
ERR3607268	Healthy	https://www.nature.com/articles/s41598-020-74090-0
ERR3607301	Healthy	https://www.nature.com/articles/s41598-020-74090-0
ERR3607267	Healthy	https://www.nature.com/articles/s41598-020-74090-0
ERR3607276	Healthy	https://www.nature.com/articles/s41598-020-74090-0
ERR3607307	Healthy	https://www.nature.com/articles/s41598-020-74090-0
ERR3607271	Healthy	https://www.nature.com/articles/s41598-020-74090-0
ERR3607264	Healthy	https://www.nature.com/articles/s41598-020-74090-0
ERR3607283	Healthy	https://www.nature.com/articles/s41598-020-74090-0
ERR3607286	Healthy	https://www.nature.com/articles/s41598-020-74090-0
ERR3607284	Healthy	https://www.nature.com/articles/s41598-020-74090-0
ERR3607291	Healthy	https://www.nature.com/articles/s41598-020-74090-0
ERR3607303	Healthy	https://www.nature.com/articles/s41598-020-74090-0
ERR3607254	Healthy	https://www.nature.com/articles/s41598-020-74090-0
ERR3607306	Healthy	https://www.nature.com/articles/s41598-020-74090-0
ERR3607257	Healthy	https://www.nature.com/articles/s41598-020-74090-0
ERR3607288	Healthy	https://www.nature.com/articles/s41598-020-74090-0
ERR3607269	Healthy	https://www.nature.com/articles/s41598-020-74090-0
ERR3607310	Healthy	https://www.nature.com/articles/s41598-020-74090-0
ERR3607299	Healthy	https://www.nature.com/articles/s41598-020-74090-0
ERR3607265	Healthy	https://www.nature.com/articles/s41598-020-74090-0
ERR3607259	Healthy	https://www.nature.com/articles/s41598-020-74090-0
ERR3607255	Healthy	https://www.nature.com/articles/s41598-020-74090-0
ERR3607272	Healthy	https://www.nature.com/articles/s41598-020-74090-0
ERR3607261	Healthy	https://www.nature.com/articles/s41598-020-74090-0
ERR3607305	Healthy	https://www.nature.com/articles/s41598-020-74090-0
ERR3607256	Healthy	https://www.nature.com/articles/s41598-020-74090-0
ERR3607293	Healthy	https://www.nature.com/articles/s41598-020-74090-0
ERR3607308	Healthy	https://www.nature.com/articles/s41598-020-74090-0

## Sheet: Section 4,  BER-ANI relationshi
Genome	ANI with R. endosymbiont of Ceutorhynchus assimilis (%)
GCF_000017445.4_ASM1744v3_genomic	77.6237
GCF_000829315.1_ASM82931v1_genomic	83.1574
GCF_947251585.1_ioIscEleg1.Wolbachia_sp_1.1_genomic	88.0858
GCF_947179565.1_iyAndHatt1.Wolbachia_sp_1.1_genomic	96.3862
GCF_000204545.1_WVB_1.0_genomic	87.6228
GCF_000073005.1_ASM7300v1_genomic	86.9385
GCF_014771645.1_ASM1477164v1_genomic	84.0714
GCF_014107475.1_ASM1410747v1_genomic	94.9407
GCF_000008385.1_ASM838v1_genomic	82.6106
GCF_000530755.1_W_O_volvulus_Cameroon_v3_genomic	80.3601
GCF_000007025.1_ASM702v1_genomic	77.5784
GCF_000689175.1_wGmm_version4_genomic	93.7396
GCF_947250775.1_icRhiConi1.Wolbachia_sp_1.1_genomic	97.2165
GCF_947251465.1_idMelMell2.Wolbachia_sp_1.1_genomic	88.0323
GCF_947250735.1_idSphTaen1.Wolbachia_sp_1.1_genomic	97.4016
GCF_000333795.1_ASM33379v2_genomic	93.3853
GCF_001439985.1_wTPRE_1.0_genomic	85.5555
GCF_000255355.1_ASM25535v1_genomic	78.43
GCF_000499665.2_RMONA_1_genomic	78.508
GCF_000018205.1_ASM1820v1_genomic	77.3022
GCF_947251555.1_iyMacEuro1.Wolbachia_sp_1.1_genomic	98.7714
GCF_024804185.1_ASM2480418v1_genomic	94.9046
GCF_000751075.1_Rickettsia_tamurae_AT-1_genomic	78.6712
GCF_000306885.1_ASM30688v1_genomic	80.1817
GCF_000376605.1_ASM37660v1_genomic	93.7377
GCF_000174095.1_wUni_1.0_genomic	94.5345
GCF_013309895.1_ASM1330989v1_genomic	84.128
GCF_002204235.2_ASM220423v2_genomic	83.1344
GCF_001931755.2_ASM193175v2_genomic	80.5849
GCF_947250715.1_ioSymStri1.Wolbachia_sp_1.1_genomic	98.8535
GCF_000723225.2_Wolbachia_endosymbiont_wPip_Mol_of_Culex_molestus_genomic	86.3513
GCF_947250615.1_ilRhoNaev1.Wolbachia_sp_1.1_genomic	88.1429

## Sheet: Section 5, Novel synthetic comm
Genome	Species	Used for read generation
GCA_021957065.1_ASM2195706v1	Actinobacillus pleuropneumoniae	yes
GCF_002949835.1_ASM294983v1	Shigella dysenteriae	yes
GCF_003019965.1_ASM301996v1	Burkholderia multivorans	yes
GCF_028748045.1_ASM2874804v1	Glaesserella parasuis	yes
GCF_027475005.1_ASM2747500v1	Parvimonas micra	yes
GCA_013112035.1_ASM1311203v1	Enterocloster bolteae	yes
GCF_002804265.1_ASM280426v1	Pectobacterium atrosepticum	yes
GCA_019930925.1_ASM1993092v1	Bartonella henselae	yes
GCF_001729945.1_ASM172994v1	Moorella thermoacetica	yes
GCF_001610635.1_ASM161063v1	Mycobacteroides abscessus	yes
GCF_003491405.1_ASM349140v1	Salinibacter ruber	yes
GCF_002028405.1_ASM202840v1	Thiomonas intermedia	yes
GCA_013267415.1_ASM1326741v1	Abiotrophia defectiva	yes
GCF_008151785.1_ASM815178v1	Peptacetobacter hiranonis	yes
GCA_019930845.1_ASM1993084v1	Eikenella corrodens	yes
GCA_019703915.1_ASM1970391v1	Prescottella equi	yes
GCA_000189295.2_ASM18929v2	Pseudodesulfovibrio mercurii	yes
GCF_002441975.1_ASM244197v1	Paracidovorax citrulli	yes
GCF_001902495.1_ASM190249v1	Parageobacillus thermoglucosidasius	yes
GCF_002005185.1_ASM200518v1	Veillonella parvula	yes
GCA_014843995.1_ASM1484399v1	Novacetimonas hansenii	yes
GCA_900637795.1_52592_H02	Weeksella virosa	yes
GCF_949789215.1_HIS2824_genome	Morganella morganii	yes
GCA_023008285.1_ASM2300828v1	Flavonifractor plautii	yes
GCF_029873455.1_ASM2987345v1	Arsenophonus nasoniae	yes
GCA_000724605.1_ASM72460v1	Actinotignum schaalii	yes
GCA_013004005.1_ASM1300400v1	Pelagibacterium halotolerans	yes
GCA_000512735.1_ASM51273v1	Thermocrinis ruber	yes
GCA_013395075.1_ASM1339507v1	Furfurilactobacillus rossiae	yes
GCA_904830935.1_P._agardhii_No.976	Planktothrix agardhii	yes
GCF_003568625.1_ASM356862v1	Gordonia rubripertincta	yes
GCF_001632825.1_ASM163282v1	Alteromonas stellipolaris	yes
GCF_002865995.1_ASM286599v1	Paeniclostridium sordellii	yes
GCF_008327825.1_ASM832782v1	Leptotrichia shahii	yes
GCF_001687585.2_ASM168758v2	Planococcus halocryophilus	yes
GCA_000758325.1_ASM75832v1	Cedecea neteri	yes
GCF_030144325.1_ASM3014432v1	Bosea vestrisii	yes
GCF_002847845.2_ASM284784v2	Globicatella sanguinis	yes
GCF_001020955.1_ASM102095v1	Thioalkalivibrio versutus	yes
GCA_019891395.1_ASM1989139v1	Nitratireductor kimnyeongensis	yes
GCA_019916025.1_ASM1991602v1	Paraclostridium bifermentans	yes
GCF_007362135.1_ASM736213v1	Cellulosimicrobium cellulans	yes
GCA_900631595.1_NCTC13098_2	Raoultella terrigena	yes
GCF_028473685.1_ASM2847368v1	Paraburkholderia bryophila	yes
GCF_004087915.1_ASM408791v1	Geovibrio thiophilus	yes
GCF_001641005.1_ASM164100v1	Rathayibacter tritici	yes
GCA_000260985.3_ASM26098v3	Methylophaga nitratireducenticrescens	yes
GCF_009905255.1_ASM990525v1	Thermoanaerobacterium aotearoense	yes
GCA_020035495.1_ASM2003549v1	Ensifer adhaerens	yes
GCA_900157305.1_MESINF_chromosome	Mesotoga infera	yes
GCF_002804105.1_ASM280410v1	Mesoplasma melaleucae	yes
GCA_022879815.1_ASM2287981v1	Caballeronia zhejiangensis	yes
GCA_016865345.1_ASM1686534v1	Aeromonas jandaei	yes
GCF_002234495.1_ASM223449v1	Arenibacter algicola	yes
GCA_019038105.1_ASM1903810v1	Ferrovum myxofaciens	yes
GCF_004328555.1_ASM432855v1	Haematobacter massiliensis	yes
GCF_002263515.1_ASM226351v1	Actinopolyspora erythraea	yes
GCA_000763575.1_ASM76357v1	Thermoanaerobacter kivui	yes
GCF_024662235.1_ASM2466223v1	Pimelobacter simplex	yes
GCF_030168495.1_ASM3016849v1	Empedobacter falsenii	yes
GCA_000814825.1_ASM81482v1	Berryella intestinalis	yes
GCF_001465595.2_ASM146559v2	Pandoraea apista	yes
GCA_000828895.1_ASM82889v1	Serpentinimonas raichei	yes
GCA_000833025.1_ASM83302v1	Myroides profundi	yes
GCA_020906115.1_ASM2090611v1	Pseudosulfitobacter pseudonitzschiae	yes
GCA_023573145.1_ASM2357314v1	Aquincola tertiaricarbonis	yes
GCA_000265525.1_ASM26552v1	Thermococcus cleftensis	yes
GCA_932126575.1_Thauera_sp_Piv1	Thauera humireducens	yes
GCF_030053895.1_ASM3005389v1	Trabulsiella odontotermitis	yes
GCF_003049605.2_ASM304960v2	Lysinibacillus parviboronicapiens	yes
GCA_014076435.1_ASM1407643v1	Stenotrophomonas acidaminiphila	yes
GCA_019669965.1_ASM1966996v1	Methanoculleus chikugoensis	yes
GCF_001412615.1_ASM141261v1	Pyrodictium delaneyi	yes
GCA_020310005.1_ASM2031000v1	Salegentibacter mishustinae	yes
GCF_009025875.1_ASM902587v1	Latilactobacillus graminis	yes
GCA_000234805.1_ASM23480v1	Pyrobaculum ferrireducens	yes
GCA_032164355.1_ASM3216435v1	Siccibacter colletis	yes
GCF_002005485.1_ASM200548v1	Gluconobacter albidus	yes
GCF_001584185.1_ASM158418v1	Collimonas pratensis	yes
GCF_001586255.1_ASM158625v1	Zhongshania aliphaticivorans	yes
GCF_001887265.1_ASM188726v1	Chelatococcus daeguensis	yes
GCF_001620265.1_ASM162026v1	Frigidibacter mobilis	yes
GCA_021537535.1_ASM2153753v1	Peribacillus frigoritolerans	yes
GCF_003574835.2_ASM357483v2	Thermobifida halotolerans	yes
GCF_001682385.1_ASM168238v1	Azoarcus olearius	yes
GCF_001697225.1_ASM169722v1	Immundisolibacter cernigliae	yes
GCF_001701045.1_ASM170104v1	Cloacibacillus porcorum	yes
GCF_030123185.1_ASM3012318v1	Bacillus wiedmannii	yes
GCF_001705075.2_ASM170507v2	Acidiferrobacter thiooxydans	yes
GCF_003860565.1_ASM386056v1	Cloacibacterium normanense	yes
GCF_001889405.1_ASM188940v1	Methanohalophilus halophilus	yes
GCF_024347255.1_ASM2434725v1	Amphritea atlantica	yes
GCA_013283835.1_ASM1328383v1	Poseidonibacter lekithochrous	yes
GCF_001971705.1_ASM197170v1	Natronorubrum daqingense	yes
GCF_001997385.1_ASM199738v1	Sedimentisphaera cyanobacteriorum	yes
GCA_032075085.1_ASM3207508v1	Komagataeibacter nataicola	yes
GCA_025758065.1_ASM2575806v1	Lachnospiraceae bacterium	yes
GCA_014189415.1_ASM1418941v1	Tardiphaga robiniae	yes
GCA_010731835.1_ASM1073183v1	Mycolicibacillus koreensis	yes
GCF_024205905.1_ASM2420590v1	Macrococcus canis	yes
GCF_002157895.1_ASM215789v1	Oceanisphaera profunda	yes
GCF_001940525.2_ASM194052v2	Thioclava nitratireducens	yes
GCF_002216875.1_ASM221687v1	Shewanella bicestrii	yes
GCF_002234535.1_ASM223453v1	Actinoalloteichus hoggarensis	yes
GCF_002407485.1_ASM240748v1	Zobellella denitrificans	yes
GCA_900636015.1_38490_A01	Citrobacter portucalensis	yes
GCF_002155145.1_ASM215514v1	Kushneria konosiri	yes
GCF_002355275.1_ASM235527v1	Rhizorhabdus dicambivorans	yes
GCF_003515985.1_ASM351598v1	Lonsdalea britannica	yes
GCA_900119705.1_PRJEB14245	Murdochiella vaginalis	yes
GCA_021391315.1_ASM2139131v1	Cereibacter azotoformans	yes
GCF_002863805.1_ASM286380v1	Rhodocyclaceae bacterium	yes
GCA_000725365.1_ASM72536v1	Terribacillus goriensis	yes
GCF_002844335.1_ASM284433v1	Haloarcula taiwanensis	yes
GCF_004328865.1_ASM432886v1	Pseudoalteromonas carrageenovora	yes
GCF_008000835.1_ASM800083v1	Malaciobacter canalis	yes
GCA_022374935.2_ASM2237493v2	Mycolicibacter virginiensis	yes
GCF_002998925.1_ASM299892v1	Mogibacterium diversum	yes
GCF_002764115.1_ASM276411v1	Phyllobacterium zundukense	yes
GCF_003057965.1_ASM305796v1	Thermodesulfobium acidiphilum	yes
GCA_030123585.1_ASM3012358v1	Rhodanobacteraceae bacterium	yes
GCF_003008595.1_ASM300859v1	Simplicispira suum	yes
GCA_023167465.1_ASM2316746v1	Methanothermobacter tenebrarum	yes
GCF_003355475.1_ASM335547v1	Brachybacterium saurashtrense	yes
GCF_024138695.1_ASM2413869v1	Lysobacter soli	yes
GCF_004135935.1_ASM413593v1	Methylovirgula ligni	yes
GCF_003443655.1_ASM344365v1	Nostoc sphaeroides	yes
GCF_003544915.1_ASM354491v1	Arcobacter ellisii	yes
GCA_902829265.1_FAVT5	Kyrpidia spormannii	yes
GCF_002952775.1_ASM295277v1	Halalkaliarchaeum desulfuricum	yes
GCF_024125715.1_ASM2412571v1	Dietzia kunjamensis	yes
GCF_024224615.1_ASM2422461v1	Atlantibacter subterranea	yes
GCF_003955735.1_ASM395573v1	Undibacterium parvum	yes
GCA_900635775.1_33763_C01	Avibacterium volantium	yes
GCF_003966565.1_ASM396656v1	Sulfuricystis multivorans	yes
GCF_003966655.1_ASM396665v1	Acidithiobacillus ferridurans	yes
GCF_003966915.1_ASM396691v1	Mycoavidus cysteinexigens	yes
GCF_004000605.1_ASM400060v1	Glycocaulis alkaliphilus	yes
GCA_900324035.1_BRAD3257	Bradyrhizobium vignae	yes
GCF_009036245.1_ASM903624v1	Enterobacter sichuanensis	yes
GCF_004135975.1_ASM413597v1	Solidesulfovibrio carbinolicus	yes
GCF_004168365.1_ASM416836v1	Pseudolysobacter antarcticus	yes
GCF_004421105.1_ASM442110v1	Nitrosococcus wardiae	yes
GCF_007747995.1_ASM774799v1	Symmachiella dynata	yes
GCF_007752345.1_ASM775234v1	Planctopirus ephydatiae	yes
GCF_009789595.1_ASM978959v1	Pseudoduganella flava	yes
GCF_008033135.1_ASM803313v1	Chitinolyticbacter meiyuanensis	yes
GCF_008274805.1_ASM827480v1	Oryzomicrobium terrae	yes
GCF_008838325.1_ASM883832v1	Tepidiforma bonchosmolovskayae	yes
GCF_009363155.1_ASM936315v1	Azotobacter salinestris	yes
GCF_009429125.1_ASM942912v1	Luteimicrobium xylanilyticum	yes
GCA_016906025.1_ASM1690602v1	Haloterrigena salifodinae	yes
GCF_003589925.1_ASM358992v1	Chryseolinea soli	yes
GCF_009671205.1_ASM967120v1	Micromonospora terminaliae	yes
GCF_003013695.1_ASM301369v1	Pulveribacter suum	yes
GCA_015097455.1_ASM1509745v1	Faecalibacillus intestinalis	yes
GCF_030553095.1_ASM3055309v1	Zobellia laminariae	yes
GCF_009729055.1_ASM972905v1	Sulfurisphaera ohwakuensis	yes
GCF_009762775.1_ASM976277v1	Maribellus comscasis	yes
GCF_009856625.1_ASM985662v1	Aquitalea denitrificans	yes
GCF_006542275.1_ASM654227v1	Saccharibacillus brassicae	yes
GCF_007197755.1_ASM719775v1	Ferrovibrio terrae	yes
GCF_009856525.1_ASM985652v1	Neorickettsia findlayensis	yes
GCF_003966715.1_ASM396671v1	Blastochloris tepida	yes
GCF_030866785.1_ASM3086678v1	Agromyces protaetiae	yes
GCA_017945865.1_ASM1794586v1	Xiamenia xianingshaonis	yes
GCA_011764565.1_ASM1176456v1	Phytohabitans suffuscus	yes
GCA_011764585.1_ASM1176458v1	Sulfurimicrobium lacus	yes
GCA_017894365.1_ASM1789436v1	Aromatoleum bremense	yes
GCA_012222825.1_ASM1222282v1	Allofrancisella frigidaquae	yes
GCA_013407165.1_ASM1340716v1	Nitrosopumilus oxyclinae	yes
GCA_013415905.1_ASM1341590v1	Halosimplex pelagicum	yes
GCF_003611035.1_ASM361103v1	Cryobacterium soli	yes
GCF_003931795.1_ASM393179v1	Erysipelothrix piscisicarius	yes
GCF_007795095.1_ASM779509v1	Luteimonas granuli	yes
GCA_014126615.1_ASM1412661v1	Ciceribacter thiooxidans	yes
GCA_014764305.1_ASM1476430v1	Mesoflavibacter profundi	yes
GCF_009720525.1_ASM972052v1	Gimesia benthica	yes
GCF_009906855.1_ASM990685v1	Xylophilus rhododendri	yes
GCF_008843165.1_ASM884316v1	Ornithinimicrobium pratense	yes
GCF_008275125.1_ASM827512v1	Chromobacterium paludis	yes
GCA_014899185.1_ASM1489918v1	Pseudopuniceibacterium antarcticum	yes
GCF_003150835.1_ASM315083v1	Phenylobacterium parvum	yes
GCF_003268595.1_ASM326859v1	Paraliobacillus zengyii	yes
GCF_002893765.1_ASM289376v1	Tamlana carrageenivorans	yes
GCA_000967425.1_ASM96742v1	Pseudorhizobium banfieldiae	yes
GCA_016806835.2_ASM1680683v2	Skermanella rosea	yes
GCF_004295645.1_ASM429564v1	Jinshanibacter zhutongyuii	yes
GCA_013155125.1_ASM1315512v1	Pseudonocardia broussonetiae	yes
GCA_016865425.1_ASM1686542v1	Actinocatenispora thailandica	yes
GCA_021249385.1_ASM2124938v1	Melaminivora jejuensis	yes
GCF_008365275.1_ASM836527v1	Protaetiibacter larvae	yes
GCA_018326425.1_ASM1832642v1	Polycladomyces abyssicola	yes
GCA_018409545.1_ASM1840954v1	Allochromatium tepidum	yes
GCA_019090985.1_ASM1909098v1	Photorhabdus akhurstii	yes
GCA_014879975.1_ASM1487997v1	Vibrio bathopelagicus	yes
GCF_028743495.1_ASM2874349v1	Allobacillus halotolerans	yes
GCA_014960965.1_ASM1496096v1	Ruania alkalisoli	yes
GCA_013401515.1_ASM1340151v1	Halobaculum halophilum	yes
GCF_004139715.1_ASM413971v1	Muriicola soli	yes
GCA_019670125.1_ASM1967012v1	Agarivorans aestuarii	yes
GCF_002892535.1_ASM289253v1	Aquella oligotrophica	yes
GCF_029215585.1_ASM2921558v1	Pseudomonas kermanshahensis	yes
GCA_020215645.1_ASM2021564v1	Nonomuraea gerenzanensis	yes
GCA_020510565.1_ASM2051056v1	Ferribacterium limneticum	yes
GCA_020614395.1_ASM2061439v1	Salarchaeum japonicum	yes
GCA_011405655.1_ASM1140565v1	Adlercreutzia hattorii	yes
GCF_030445085.1_ASM3044508v1	Borreliella americana	yes
GCA_016807805.1_ASM1680780v1	Xanthobacter dioxanivorans	yes
GCA_014764365.1_ASM1476436v1	Roseococcus microcysteis	yes
GCF_009708215.1_ASM970821v1	Occultella kanbiaonis	yes
GCF_009650095.1_ASM965009v1	Gracilibacillus salitolerans	yes
GCA_014126825.1_ASM1412682v1	Tomitella gaofuii	yes
GCA_017347585.1_ASM1734758v1	Caldicellulosiruptor diazotrophicus	yes
GCA_016757735.1_ASM1675773v1	Aequorivita iocasae	yes
GCA_018986915.1_ASM1898691v1	Geomonas oryzisoli	yes
GCF_004323735.1_ASM432373v1	Streptomonospora litoralis	yes
GCA_019186805.1_ASM1918680v1	Comamonas fluminis	yes
GCA_022870485.1_ASM2287048v1	Halococcus dombrowskii	yes
GCA_010509575.1_ASM1050957v1	Faecalibacterium duncaniae	yes
GCA_023038235.1_ASM2303823v1	Shinella oryzae	yes
GCA_021184045.1_ASM2118404v1	Methanococcoides orientis	yes
GCA_943169635.2_ASM94316963v2	Fenollaria sporofastidiosus	yes
GCA_943169825.2_ASM94316982v2	Varibaculum prostatecancerukia	yes
GCF_024347195.1_ASM2434719v1	Aliamphritea hakodatensis	yes
GCF_008329925.1_ASM832992v1	Sphaerotilus sulfidivorans	yes
GCF_024498175.1_ASM2449817v1	Haloplanus salinarum	yes
GCA_000632475.2_ASM63247v2	Azospirillum argentinense	yes
GCA_012849375.1_ASM1284937v1	Duganella dendranthematis	yes
GCA_012849555.1_ASM1284955v1	Massilia forsythiae	yes
GCA_021172065.1_ASM2117206v1	Pseudocitrobacter corydidari	yes
GCA_020097815.1_ASM2009781v1	Haloprofundus salinisoli	yes
GCA_018141185.1_ASM1814118v1	Methanobacterium alkalithermotolerans	yes
GCA_019665765.1_ASM1966576v1	Deefgea tanakiae	yes
GCA_020614375.1_ASM2061437v1	Haladaptatus salinisoli	yes
GCF_026248825.1_ASM2624882v1	Larkinella insperata	yes
GCA_014692875.1_ASM1469287v1	Pedobacter riviphilus	yes
GCA_018388625.1_ASM1838862v1	Nocardiopsis eucommiae	yes
GCA_023115355.1_ASM2311535v1	Halocatena salina	yes
GCA_021117405.1_ASM2111740v1	Frateuria edaphi	yes
GCA_023517775.1_ASM2351777v1	Mixta hanseatica	yes
GCF_024637875.1_ASM2463787v1	Vagococcus luciliae	yes
GCA_023078475.1_ASM2307847v1	Luteibacter aegosomaticola	yes
GCF_026168515.1_ASM2616851v1	Brevibacterium spongiae	yes
GCA_013307435.2_ASM1330743v2	Microvirga terrae	yes
GCA_017086445.1_ASM1708644v1	Brevundimonas fontaquae	yes
GCF_024298885.1_ASM2429888v1	Haloglomus halophilum	yes
GCF_025857195.1_ASM2585719v1	Leisingera thetidis	yes
GCA_023746615.1_ASM2374661v1	Grimontia kaedaensis	yes
GCF_026109735.1_ASM2610973v1	Salinimicrobium tongyeongense	yes
GCA_014287515.2_ASM1428751v2	Roseburia rectibacter	yes
GCF_026965555.1_ASM2696555v1	Nannocystis poenicansa	yes
GCF_030849025.1_ASM3084902v1	Oceanimonas pelagia	yes
GCF_030295385.1_ASM3029538v1	Geothrix oryzae	yes
GCF_024138145.1_ASM2413814v1	Natronosalvus halobius	yes
GCF_003286825.2_ASM328682v2	Aerococcus loyolae	yes
GCA_033126985.1_ASM3312698v1	Methylomarinovum caldicuralii	yes
GCF_026898155.1_ASM2689815v1	Jiella pelagia	yes
GCF_948472415.1_JK4103	Kitasatospora fiedleri	yes
GCA_014334735.1_ASM1433473v1	Aeromicrobium senzhongii	yes
GCF_029542625.1_ASM2954262v1	Tepidibacter hydrothermalis	yes
GCA_033954455.1_ASM3395445v1	Thiorhodovibrio litoralis	yes
GCA_018847035.1_ASM1884703v1	Akkermansia massiliensis	yes
GCA_031760065.1_ASM3176006v1	Streptomyces durocortorensis	yes
GCA_016865525.2_ASM1686552v2	Sodalis ligni	yes
GCF_001717525.2_ASM171752v2	Tannerella serpentiformis	yes
GCA_023370115.1_ASM2337011v1	Gulosibacter sediminis	yes
GCA_019175325.1_ASM1917532v1	Saccharolobus shibatae	yes
GCF_030520125.1_ASM3052012v1	Advenella alkanexedens	yes
GCA_031202285.1_ASM3120228v1	Terrisporobacter mayombei	yes
GCF_030545245.1_ASM3054524v1	Rhodomicrobium lacus	yes
GCA_013116765.2_ASM1311676v2	Achromobacter deleyi	yes
GCF_030008055.1_ASM3000805v1	Lachnoanaerobaculum gingivalis	yes
GCA_023702615.1_ASM2370261v1	Pelagerythrobacter marinus	yes
GCA_023921165.1_ASM2392116v1	Aquirufa antheringensis	yes
GCA_022394535.1_ASM2239453v1	Dyella terrae	yes
GCF_030759015.1_ASM3075901v1	Paramuribaculum intestinale	yes
GCA_033096445.1_ASM3309644v1	Butyricimonas faecihominis	yes
GCF_006738645.1_ASM673864v1	Stella humosa	yes
GCA_003290265.1_ASM329026v1	Zoogloea oryzae	yes
GCA_963664565.1_piHetPala1.Prolixibacteraceae_3.1	Prolixibacteraceae bacterium	yes
GCA_023347725.1_ASM2334772v1	Ezakiella coagulans	yes
GCF_003671915.1_ASM367191v1	Alcaligenes aquatilis	yes
GCA_020035395.2_ASM2003539v2	Paucibacter aquatile	yes
GCA_022870925.1_ASM2287092v1	Vitreoscilla massiliensis	yes
GCF_001022135.1_ASM102213v1	Phytobacter ursingii	yes
GCF_004799685.1_ASM479968v1	Halobellus limi	yes
GCF_030582835.1_ASM3058283v1	Chimaeribacter arupi	yes
GCF_002269255.1_ASM226925v1	Klebsiella quasivariicola	yes
GCF_002443115.1_ASM244311v1	Dermabacter jinjuensis	yes
GCF_002355655.1_ASM235565v1	Halorubrum trapanicum	yes
GCA_018771565.1_ASM1877156v1	Thermoflexus hugenholtzii	yes
GCA_900199375.1_G142160_polished_assembly_ID17483	Gordonibacter urolithinfaciens	yes
GCA_014856545.2_ASM1485654v2	Mesobacillus jeotgali	yes
GCA_023278365.1_ASM2327836v1	Epilithonimonas zeae	yes
GCF_001870665.2_ASM187066v2	Rhodobaca barguzinensis	yes
GCF_003111685.1_ASM311168v1	Alloyangia pacifica	yes
GCA_023100805.1_ASM2310080v1	Chitinophaga filiformis	yes
GCF_001642935.1_ASM164293v2	Fictibacillus arsenicus	yes
GCF_001605015.1_ASM160501v1	Aminobacter aminovorans	yes
GCF_030060515.1_ASM3006051v1	Edwardsiella anguillarum	yes
GCF_001586165.1_ASM158616v1	Obesumbacterium proteus	yes
GCF_002871575.2_ASM287157v2	Micrococcus lylae	yes
GCF_001542775.1_ASM154277v1	Microterricola viridarii	yes
GCF_002022125.1_ASM202212v1	Elizabethkingia ursingii	yes
GCA_963667215.1_piMetSpec1.Marinifilum_fragile_1.1	Marinifilum fragile	yes
GCF_001047675.1_ASM104767v1	Yersinia aleksiciae	yes
GCF_030016185.2_ASM3001618v2	Xenorhabdus griffiniae	yes
GCF_002215075.1_ASM221507v1	Brevibacillus formosus	yes
GCA_010669085.1_ASM1066908v1	Caloranaerobacter azorensis	yes
GCF_001720485.1_ASM172048v1	Cobetia marina	yes
GCA_022871045.1_ASM2287104v1	Alysiella crassa	yes
GCA_016859125.1_ASM1685912v1	Archangium violaceum	yes
GCF_003667705.1_ASM366770v1	Janthinobacterium agaricidamnosum	yes
GCA_000626635.1_ASM62663v1	Draconibacterium orientale	yes
GCA_000306785.1_ASM30678v1	Modestobacter marinus	yes
GCA_022430525.1_ASM2243052v1	Cetobacterium somerae	yes
GCF_030296935.1_ASM3029693v1	Coprobacter fastidiosus	yes
GCF_024927925.1_ASM2492792v1	Laceyella sacchari	yes
GCA_021560175.1_ASM2156017v1	Neobacillus drentensis	yes
GCF_004799625.1_ASM479962v1	Natrinema thermotolerans	yes
GCF_002250745.2_ASM225074v2	Kocuria varians	yes
GCA_011765565.1_ASM1176556v1	Salinivibrio costicola	yes
GCF_002305875.1_ASM230587v1	Cystobacter fuscus	yes
GCF_009906955.1_ASM990695v1	Paraglaciecola mesophila	yes
GCA_023614255.1_ASM2361425v1	Actinomadura madurae	yes
GCA_900635465.1_28869_F01	Lelliottia amnigena	yes
GCA_032173255.1_ASM3217325v1	Kluyvera cryocrescens	yes
GCF_030062115.1_ASM3006211v1	Wohlfahrtiimonas chitiniclastica	yes
GCF_029223865.1_ASM2922386v1	Telluria mixta	yes
GCA_032921865.1_ASM3292186v1	Thalassospira lucentensis	yes
GCF_030291135.1_ASM3029113v1	Rhodanobacter thiooxydans	yes
GCF_008001015.1_ASM800101v1	Serinicoccus profundi	yes
GCF_004104415.1_ASM410441v1	Corallococcus coralloides	yes
GCA_000504545.1_ASM50454v1	Cronobacter malonaticus	yes
GCF_002379145.2_ASM237914v2	Wolbachia pipientis	yes
GCA_905123125.1_Xanthomonas_sp._CPBF_1567_hybrid_assembly	Xanthomonas arboricola	yes
GCF_003719195.1_ASM371919v1	Herbaspirillum rubrisubalbicans	yes
GCF_030552895.1_ASM3055289v1	Tatumella ptyseos	yes
GCA_014233485.1_ASM1423348v1	Ewingella americana	yes
GCA_021398735.1_ASM2139873v1	Methylobacterium oryzae	yes
GCA_033096465.1_ASM3309646v1	Blautia luti	yes
GCF_025200735.1_ASM2520073v1	Rhizobium tropici	yes
GCF_001714705.1_ASM171470v1	Cutibacterium avidum	yes
GCF_027594745.1_ASM2759474v1	Saprospira grandis	yes
GCF_024760425.1_ASM2476042v1	Nitrososphaera viennensis	yes
GCF_030252265.1_ASM3025226v1	Gallibacterium anatis	yes
GCF_004803735.1_ASM480373v1	Halomicrobium mukohataei	yes
GCA_020735845.1_ASM2073584v1	Tsukamurella paurometabola	yes
GCA_016127115.1_ASM1612711v1	Aggregatibacter segnis	yes
GCF_009936275.1_ASM993627v1	Rhodothermus marinus	yes
GCA_000750195.1_ASM75019v1	Cellulophaga lytica	yes
GCF_024371385.1_ASM2437138v1	Mesorhizobium ciceri	yes
GCA_020735385.1_ASM2073538v1	Granulicatella elegans	yes
GCF_027920465.1_ASM2792046v1	Pseudoroseomonas cervicalis	yes
GCA_016725225.1_ASM1672522v1	Mobiluncus curtisii	yes
GCA_023277605.1_ASM2327760v1	Gardnerella vaginalis	yes
GCA_900637695.1_52451_C01	Cellulomonas fimi	yes
GCF_002215055.1_ASM221505v1	Laribacter hongkongensis	yes
GCF_004135755.1_ASM413575v1	Sorangium cellulosum	yes
GCF_002355515.1_ASM235551v1	Methylorubrum populi	yes
GCA_000737305.2_ASM73730v2	Shouchella clausii	yes
GCA_020735745.1_ASM2073574v1	Lachnospira eligens	yes
GCF_007164525.1_ASM716452v1	Rubrobacter xylanophilus	yes
GCA_016698685.1_ASM1669868v1	Myxococcus xanthus	yes
GCA_017654545.1_ASM1765454v1	Mycoplasmoides gallisepticum	yes
GCF_025150085.1_ASM2515008v1	Dorea longicatena	yes
GCA_900209925.1_EH1	Anaerobutyricum hallii	yes
GCF_025148785.1_ASM2514878v1	Catenibacterium mitsuokai	yes
GCA_021216655.1_ASM2121665v1	Clavibacter michiganensis	yes
GCF_002381285.1_ASM238128v1	Phaeobacter gallaeciensis	yes
GCA_016027075.1_ASM1602707v1	Delftia acidovorans	yes
GCA_015476095.1_ASM1547609v1	Lacticaseibacillus casei	yes
GCF_027943585.1_ASM2794358v1	Coxiella burnetii	yes
GCF_003515165.1_ASM351516v1	Ralstonia solanacearum	yes
GCA_019974315.1_ASM1997431v1	Thermus thermophilus	yes
GCF_005222585.1_ASM522258v1	Leptospira interrogans	yes
GCF_003032055.1_ASM303205v1	Listeria monocytogenes	yes
GCF_002028285.1_ASM202828v1	Dehalococcoides mccartyi	yes
GCF_006113225.1_ASM611322v2	Salmonella bongori	yes
GCF_003612835.1_ASM361283v1	Ethanoligenens harbinense	yes
GCA_012530715.1_ASM1253071v1	Alicycliphilus denitrificans	yes
GCF_001644665.1_ASM164466v1	Fervidobacterium pennivorans	yes
GCF_002357215.1_ASM235721v1	Rickettsia japonica	yes
GCA_032810065.1_ASM3281006v1	Alloalcanivorax xenomutans	yes
GCA_963664355.1_piCycPorc2.Trichococcus_shcherbakoviae_1.1	Trichococcus shcherbakoviae	yes
GCF_029689965.1_ASM2968996v1	Curtobacterium flaccumfaciens	yes
GCF_004168325.2_ASM416832v2	Zymomonas mobilis	yes
GCA_000978575.1_ASM97857v1	Thermotoga maritima	yes
GCF_004328445.1_ASM432844v1	Rahnella aquatilis	yes
GCA_963675735.1_piMetSpef1.Labilibaculum_euxinus_1.1	Labilibaculum euxinus	yes
GCF_009914195.1_ASM991419v1	Geobacillus stearothermophilus	yes
GCA_000953735.1_MVIS1	Moritella viscosa	yes
GCA_025148965.1_ASM2514896v1	Intestinibacter bartlettii	yes
GCA_900637805.1_52592_E01	Rodentibacter pneumotropicus	yes
GCA_001010485.1	Dehalococcoides sp.	no
GCA_033564055.1	Globicatella sp.	no
GCA_002205495.2	Cryobacterium sp.	no
GCA_000801145.1	Actinobacillus sp.	no
GCA_901764975.1	Actinobacillus sp.	no
GCA_015665165.1	Thauera sp.	no
GCA_029223545.1	Thauera sp.	no
GCA_014841095.1	Thauera sp.	no
GCA_025641885.1	Pyrobaculum sp.	no
GCA_033807535.1	Oceanisphaera sp.	no
GCA_014802555.1	Clavibacter sp.	no
GCA_015351105.1	Clavibacter sp.	no
GCA_021923065.1	Clavibacter sp.	no
GCA_003576155.1	Clavibacter sp.	no
GCA_014775655.1	Clavibacter sp.	no
GCA_009739615.2	Clavibacter sp.	no
GCA_000688675.1	Lonsdalea sp.	no
GCA_015999465.1	Lonsdalea sp.	no
GCA_003990515.2	Pectobacterium sp.	no
GCA_020423065.1	Pectobacterium sp.	no
GCA_937875805.1	Nitrosopumilaceae sp.	no
GCA_002724055.1	Tepidibacter sp.	no
GCA_934924865.1	Tepidibacter sp.	no
GCA_025210165.1	Tepidibacter sp.	no
GCA_904380205.1	Flavonifractor sp.	no
GCA_003116135.1	Pseudoroseomonas sp.	no
GCA_002631185.1	Pseudoroseomonas sp.	no
GCA_003202035.1	Aquitalea sp.	no
GCA_019232735.1	Aquitalea sp.	no
GCA_002217795.2	Aquitalea sp.	no
GCA_020404615.1	Aquitalea sp.	no
GCA_004328945.1	Aquitalea sp.	no
GCA_900104775.1	Tsukamurella sp.	no
GCA_900460155.1	Tsukamurella sp.	no
GCA_024807615.1	Tsukamurella sp.	no
GCA_007858475.1	Tsukamurella sp.	no
GCA_007828895.1	Neobacillus sp.	no
GCA_031583705.1	Herbaspirillum sp.	no
GCA_002213415.1	Herbaspirillum sp.	no
GCA_015767275.1	Herbaspirillum sp.	no
GCA_001040945.1	Herbaspirillum sp.	no
GCA_002870055.1	Herbaspirillum sp.	no
GCA_016429215.1	Herbaspirillum sp.	no
GCA_022556335.1	Thermus sp.	no
GCA_001311585.1	Thermus sp.	no
GCA_022760925.1	Thermus sp.	no
GCA_003426945.1	Thermus sp.	no
GCA_000244515.3	Leptospira sp.	no
GCA_001262505.1	Shinella sp.	no
GCA_003432075.1	Shinella sp.	no
GCA_023954215.1	Shinella sp.	no
GCA_022899935.1	Shinella sp.	no
GCA_001898065.1	Shinella sp.	no
GCA_022682305.1	Shinella sp.	no
GCA_032095155.1	Shinella sp.	no
GCA_003574625.1	Shinella sp.	no
GCA_002979155.1	Cronobacter sp.	no
GCA_002974955.1	Cronobacter sp.	no
GCA_019378895.1	Macrococcus sp.	no
GCA_900453015.1	Macrococcus sp.	no
GCA_016103145.1	Burkholderia sp.	no
GCA_902829855.1	Burkholderia sp.	no
GCA_009586235.1	Burkholderia sp.	no
GCA_001977225.1	Burkholderia sp.	no
GCA_000483245.1	Burkholderia sp.	no
GCA_902830545.1	Burkholderia sp.	no
GCA_913061195.1	Alteromonas sp.	no
GCA_017989385.1	Vitreoscilla sp.	no
GCA_018433835.1	Methanoculleus sp.	no
GCA_023230395.1	Methanoculleus sp.	no
GCA_030627555.1	Methanoculleus sp.	no
GCA_913757945.1	Methanoculleus sp.	no
GCA_032842345.1	Methanoculleus sp.	no
GCA_002563855.1	Tepidiforma sp.	no
GCA_027594505.1	Tepidiforma sp.	no
GCA_026419595.1	Tepidiforma sp.	no
GCA_963662535.1	Trichococcus sp.	no
GCA_028309625.1	Trichococcus sp.	no
GCA_003052295.1	Trichococcus sp.	no
GCA_900067235.1	Trichococcus sp.	no
GCA_963667385.1	Trichococcus sp.	no
GCA_900067155.1	Trichococcus sp.	no
GCA_021010575.1	Limnobaculum sp.	no
GCA_900762495.1	Coprobacter sp.	no
GCA_025671395.1	Paraclostridium sp.	no
GCA_003751605.1	Kitasatospora sp.	no
GCA_000716545.1	Kitasatospora sp.	no
GCA_030268885.1	Kitasatospora sp.	no
GCA_946478925.1	Nitrososphaera sp.	no
GCA_014228605.1	Listeria sp.	no
GCA_031842925.1	Listeria sp.	no
GCA_031843015.1	Listeria sp.	no
GCA_003627075.1	Protaetiibacter sp.	no
GCA_031451175.1	Caballeronia sp.	no
GCA_000402035.1	Caballeronia sp.	no
GCA_031451315.1	Caballeronia sp.	no
GCA_021353185.1	Caballeronia sp.	no
GCA_000648925.1	Caballeronia sp.	no
GCA_021353295.2	Pseudodesulfovibrio sp.	no
GCA_004365595.1	Pseudodesulfovibrio sp.	no
GCA_913773735.1	Massilia sp.	no
GCA_019904215.1	Mesoflavibacter sp.	no
GCA_030433435.1	Polycladomyces sp.	no
GCA_016938855.1	Polycladomyces sp.	no
GCA_000734965.1	Trabulsiella sp.	no
GCA_024508235.1	Halococcus sp.	no
GCA_000755245.1	Halococcus sp.	no
GCA_000336715.1	Halococcus sp.	no
GCA_020216885.1	Zymomonas sp.	no
GCA_001941645.1	Actinoalloteichus sp.	no
GCA_007860075.1	Symmachiella sp.	no
GCA_027924565.1	Lysobacter sp.	no
GCA_002013555.1	Mycobacteroides sp.	no
GCA_004366895.1	Mycobacteroides sp.	no
GCA_000024725.1	Nitrosococcus sp.	no
GCA_001313565.1	Agromyces sp.	no
GCA_019802325.1	Phytobacter sp.	no
GCA_010500815.1	Jiella sp.	no
GCA_021390325.1	Jiella sp.	no
GCA_000015545.1	Acidovorax sp.	no
GCA_000025485.1	Allochromatium sp.	no
GCA_009720725.1	Allochromatium sp.	no
GCA_013385175.1	Allochromatium sp.	no
GCA_937926395.1	Allochromatium sp.	no
GCA_937952515.1	Thermobifida sp.	no
GCA_001517975.1	Thermobifida sp.	no
GCA_900060185.1	Grimontia sp.	no
GCA_900055185.1	Grimontia sp.	no
GCA_000333895.2	Grimontia sp.	no
GCA_011045095.1	Grimontia sp.	no
GCA_014359565.1	Immundisolibacter sp.	no
GCA_011620185.1	Immundisolibacter sp.	no
GCA_963545905.1	Aggregatibacter sp.	no
GCA_000231255.1	Aggregatibacter sp.	no
GCA_004352975.1	Ornithinimicrobium sp.	no
GCA_002282725.1	Thiomonas sp.	no
GCA_023078495.1	Luteibacter sp.	no
GCA_019753405.1	Murdochiella sp.	no
GCA_030690835.1	Sulfurimicrobium sp.	no
GCA_900116555.1	Actinopolyspora sp.	no
GCA_900104475.1	Actinopolyspora sp.	no
GCA_900101095.1	Actinopolyspora sp.	no
GCA_937862995.1	Xanthomonadales sp.	no
GCA_019916085.1	Aquirufa sp.	no
GCA_023263185.1	Aquirufa sp.	no
GCA_007362955.1	Lysinibacillus sp.	no
GCA_004352825.1	Luteimonas sp.	no
GCA_015223355.1	Salipiger sp.	no
GCA_002127535.1	Xenorhabdus sp.	no
GCA_000373865.1	Terrisporobacter sp.	no
GCA_031994785.1	Terrisporobacter sp.	no
GCA_903166225.1	Klebsiella sp.	no
GCA_019294485.1	Klebsiella sp.	no
GCA_016461795.1	Rhodomicrobium sp.	no
GCA_000166055.1	Rhodomicrobium sp.	no
GCA_012962415.1	Pyrodictium sp.	no
GCA_029634015.1	Edwardsiella sp.	no
GCA_021733125.1	Edwardsiella sp.	no
GCA_000765475.1	Methanococcoides sp.	no
GCA_900773955.1	Methanococcoides sp.	no
GCA_022179725.1	Methylorubrum sp.	no
GCA_001310855.1	Methylorubrum sp.	no
GCA_900114375.1	Methylorubrum sp.	no
GCA_016613295.1	Methylorubrum sp.	no
GCA_030062705.1	Methylorubrum sp.	no
GCA_003610695.1	Epilithonimonas sp.	no
GCA_900182975.1	Epilithonimonas sp.	no
GCA_003992425.1	Haloarcula sp.	no
GCA_000337775.1	Haloarcula sp.	no
GCA_001280425.1	Haloarcula sp.	no
GCA_030848575.1	Haloarcula sp.	no
GCA_000223905.1	Haloarcula sp.	no
GCA_032905985.1	Haloarcula sp.	no
GCA_020402185.1	Phenylobacterium sp.	no
GCA_003182375.1	Melaminivora sp.	no
GCA_032059615.1	Melaminivora sp.	no
GCA_003008575.1	Melaminivora sp.	no
GCA_937915865.1	Prolixibacteraceae sp.	no
GCA_026410505.1	Frateuria sp.	no
GCA_017837635.1	Frateuria sp.	no
GCA_021117385.1	Frateuria sp.	no
GCA_900115705.1	Frateuria sp.	no
GCA_001428405.1	Frateuria sp.	no
GCA_013362045.1	Frateuria sp.	no
GCA_028864635.1	Cloacibacterium sp.	no
GCA_019104985.1	Cloacibacterium sp.	no
GCA_907163105.1	Cloacibacterium sp.	no
GCA_000498015.1	Pseudoalteromonas sp.	no
GCA_002310855.1	Pseudoalteromonas sp.	no
GCA_027680685.1	Butyricimonas sp.	no
GCA_959607135.1	Butyricimonas sp.	no
GCA_934699675.1	Butyricimonas sp.	no
GCA_020268605.1	Arsenophonus sp.	no
GCA_029873475.1	Arsenophonus sp.	no
GCA_013460135.1	Arsenophonus sp.	no
GCA_021209425.1	Geovibrio sp.	no
GCA_027707555.1	Aeromonas sp.	no
GCA_905132935.1	Aeromonas sp.	no
GCA_029773545.1	Aeromonas sp.	no
GCA_905132995.1	Aeromonas sp.	no
GCA_027915275.1	Cellulophaga sp.	no
GCA_030546975.1	Cellulophaga sp.	no
GCA_025150455.1	Dietzia sp.	no
GCA_013155395.1	Komagataeibacter sp.	no
GCA_001273645.1	Komagataeibacter sp.	no
GCA_000700985.1	Komagataeibacter sp.	no
GCA_002723255.1	Pelagibacterium sp.	no
GCA_025854335.1	Pelagibacterium sp.	no
GCA_009881335.1	Blautia sp.	no
GCA_014202945.1	Zhongshania sp.	no
GCA_000771875.1	Gallibacterium sp.	no
GCA_900119665.1	Janthinobacterium sp.	no
GCA_030909085.1	Janthinobacterium sp.	no
GCA_030397665.1	Janthinobacterium sp.	no
GCA_002878455.1	Janthinobacterium sp.	no
GCA_900112025.1	Janthinobacterium sp.	no
GCA_000242815.2	Janthinobacterium sp.	no
GCA_003202155.1	Marinifilum sp.	no
GCA_030851345.1	Marinifilum sp.	no
GCA_003610555.1	Marinifilum sp.	no
GCA_028464065.1	Saprospira sp.	no
GCA_001602155.1	Erysipelothrix sp.	no
GCA_024054295.1	Ciceribacter sp.	no
GCA_900492195.1	Ciceribacter sp.	no
GCA_004137355.1	Ciceribacter sp.	no
GCA_934746995.1	Intestinibacter sp.	no
GCA_002484205.1	Alicycliphilus sp.	no
GCA_934533105.1	Alicycliphilus sp.	no
GCA_002421545.1	Fervidobacterium sp.	no
GCA_030453665.1	Ewingella sp.	no
GCA_013786145.1	Citrobacter sp.	no
GCA_024181025.1	Citrobacter sp.	no
GCA_030334645.1	Citrobacter sp.	no
GCA_032738975.1	Citrobacter sp.	no
GCA_938036405.1	Tannerella sp.	no
GCA_019359245.1	Nostoc sp.	no
GCA_020829685.1	Nostoc sp.	no
GCA_017115095.1	Nostoc sp.	no
GCA_013393925.1	Nostoc sp.	no
GCA_023734775.1	Nostoc sp.	no
GCA_900156045.1	Peribacillus sp.	no
GCA_030348345.1	Peribacillus sp.	no
GCA_022603275.1	Peribacillus sp.	no
GCA_900168045.1	Salegentibacter sp.	no
GCA_900142975.1	Salegentibacter sp.	no
GCA_001932675.1	Salegentibacter sp.	no
GCA_019649015.1	Agarivorans sp.	no
GCA_023373605.1	Agarivorans sp.	no
GCA_016599145.1	Tomitella sp.	no
GCA_007559025.1	Tomitella sp.	no
GCA_024397835.1	Cobetia sp.	no
GCA_900182735.1	Laceyella sp.	no
GCA_000337455.1	Halosimplex sp.	no
GCA_013415885.1	Halosimplex sp.	no
GCA_016065055.1	Halosimplex sp.	no
GCA_004698125.1	Halosimplex sp.	no
GCA_017746495.1	Xanthomonas sp.	no
GCA_013177355.1	Xanthomonas sp.	no
GCA_001746695.1	Xanthomonas sp.	no
GCA_003992815.1	Xanthomonas sp.	no
GCA_003725215.1	Xanthomonas sp.	no
GCA_021607895.1	Xanthomonas sp.	no
GCA_003426055.1	Paraliobacillus sp.	no
GCA_003346755.1	Malaciobacter sp.	no
GCA_018363435.1	Clostridium sp.	no
GCA_028368935.1	Sorangium sp.	no
GCA_025924095.1	Sorangium sp.	no
GCA_020253895.1	Rubrobacter sp.	no
GCA_963522825.1	Eikenella sp.	no
GCA_916618725.1	Eikenella sp.	no
GCA_001648495.1	Eikenella sp.	no
GCA_010994055.1	Gracilibacillus sp.	no
GCA_030326305.1	Myroides sp.	no
GCA_030326455.1	Myroides sp.	no
GCA_002932035.1	Rathayibacter sp.	no
GCA_900215645.1	Rathayibacter sp.	no
GCA_009805705.1	Ruania sp.	no
GCA_022808935.1	Geothrix sp.	no
GCA_019449485.1	Geothrix sp.	no
GCA_023701165.1	Geothrix sp.	no
GCA_000428885.1	Geothrix sp.	no
GCA_022808815.1	Geothrix sp.	no
GCA_024609265.1	Geothrix sp.	no
GCA_934085975.1	Cetobacterium sp.	no
GCA_014250655.1	Cetobacterium sp.	no
GCA_031253735.1	Comamonas sp.	no
GCA_024204665.1	Natronosalvus sp.	no
GCA_017357105.2	Natronosalvus sp.	no
GCA_020618475.1	Haladaptatus sp.	no
GCA_023369835.1	Aeromicrobium sp.	no
GCA_001875645.1	Lelliottia sp.	no
GCA_023278595.1	Lelliottia sp.	no
GCA_030234185.1	Lelliottia sp.	no
GCA_002923125.1	Lelliottia sp.	no
GCA_019219065.1	Duganella sp.	no
GCA_009720825.1	Duganella sp.	no
GCA_009857535.1	Duganella sp.	no
GCA_900143065.1	Duganella sp.	no
GCA_004217035.1	Duganella sp.	no
GCA_009857445.1	Duganella sp.	no
GCA_003970805.2	Undibacterium sp.	no
GCA_004323595.1	Sulfuricystis sp.	no
GCA_003584185.1	Azospirillum sp.	no
GCA_900454535.1	Avibacterium sp.	no
GCA_019822885.1	Avibacterium sp.	no
GCA_031985445.1	Alcaligenes sp.	no
GCA_023101245.1	Alcaligenes sp.	no
GCA_000967305.2	Alcaligenes sp.	no
GCA_002300555.2	Alloyangia sp.	no
GCA_000172415.1	Paraburkholderia sp.	no
GCA_905220975.1	Paraburkholderia sp.	no
GCA_936925495.1	Paraburkholderia sp.	no
GCA_905220755.1	Paraburkholderia sp.	no
GCA_015694455.1	Paracidovorax sp.	no
GCA_003029705.1	Paracidovorax sp.	no
GCA_002272745.1	Terribacillus sp.	no
GCA_002272075.1	Terribacillus sp.	no
GCA_016595155.1	Advenella sp.	no
GCA_014652395.1	Advenella sp.	no
GCA_907163225.1	Rhodocyclaceae sp.	no
GCA_003014595.1	Chitinophaga sp.	no
GCA_900142925.1	Chitinophaga sp.	no
GCA_934331095.1	Anaerobutyricum sp.	no
GCA_024230475.1	Bosea sp.	no
GCA_022829725.1	Methylobacterium sp.	no
GCA_030409395.1	Methylobacterium sp.	no
GCA_000010665.1	Solidesulfovibrio sp.	no
GCA_002482565.1	Solidesulfovibrio sp.	no
GCA_000307955.1	Solidesulfovibrio sp.	no
GCA_007833275.1	Salarchaeum sp.	no
GCA_002936985.1	Microterricola sp.	no
GCA_002796975.1	Ferrovibrio sp.	no
GCA_025869515.1	Ferrovibrio sp.	no
GCA_020860945.1	Cloacibacillus sp.	no
GCA_012027515.1	Thermococcus sp.	no
GCA_002343915.1	Nannocystis sp.	no
GCA_026626665.1	Nannocystis sp.	no
GCA_026626745.1	Nannocystis sp.	no
GCA_028368995.1	Nannocystis sp.	no
GCA_000092905.1	Kyrpidia sp.	no
GCA_963513625.1	Deefgea sp.	no
GCA_030294985.1	Methylomarinovum sp.	no
GCA_003012795.1	Zobellella sp.	no
GCA_003012775.1	Zobellella sp.	no
GCA_016746085.1	Zobellella sp.	no
GCA_002196905.1	Haematobacter sp.	no
GCA_002196855.1	Haematobacter sp.	no
GCA_900754005.1	Dorea sp.	no
GCA_002999455.1	Mesoplasma sp.	no
GCA_002999315.1	Mesoplasma sp.	no
GCA_017743605.1	Thermoflexus sp.	no
GCA_000214475.2	Parvimonas sp.	no
GCA_963524245.1	Parvimonas sp.	no
GCA_902470455.1	Parvimonas sp.	no
GCA_937981975.1	Parvimonas sp.	no
GCA_000815225.1	Allofrancisella sp.	no
GCA_012222965.1	Allofrancisella sp.	no
GCA_002252155.1	Wohlfahrtiimonas sp.	no
GCA_013618475.1	Saccharibacillus sp.	no
GCA_013185195.1	Saccharibacillus sp.	no
GCA_008369545.1	Pseudocitrobacter sp.	no
GCA_025946505.1	Pseudocitrobacter sp.	no
GCA_913778145.1	Pseudocitrobacter sp.	no
GCA_901420725.1	Raoultella sp.	no
GCA_916438825.1	Lachnoanaerobaculum sp.	no
GCA_017565785.1	Lachnoanaerobaculum sp.	no
GCA_916444975.1	Lachnoanaerobaculum sp.	no
GCA_018372015.1	Lachnoanaerobaculum sp.	no
GCA_011764425.1	Phytohabitans sp.	no
GCA_011764545.1	Phytohabitans sp.	no
GCA_031085175.1	Phytohabitans sp.	no
GCA_001654985.1	Kluyvera sp.	no
GCA_028069715.1	Kluyvera sp.	no
GCA_003023805.1	Kluyvera sp.	no
GCA_009650415.1	Kluyvera sp.	no
GCA_016939855.1	Kluyvera sp.	no
GCA_023195735.1	Kluyvera sp.	no
GCA_022267315.1	Maribellus sp.	no
GCA_015330105.1	Zobellia sp.	no
GCA_009725985.1	Zobellia sp.	no
GCA_018603515.1	Zobellia sp.	no
GCA_014852035.1	Ensifer sp.	no
GCA_001695835.1	Ensifer sp.	no
GCA_002117005.1	Sedimentisphaera sp.	no
GCA_000381485.1	Thioalkalivibrio sp.	no
GCA_015665515.1	Methylophaga sp.	no
GCA_950075295.1	Methylophaga sp.	no
GCA_020165715.1	Mesorhizobium sp.	no
GCA_003997125.1	Mesorhizobium sp.	no
GCA_004964205.1	Mesorhizobium sp.	no
GCA_004018765.1	Mesorhizobium sp.	no
GCA_004961195.1	Mesorhizobium sp.	no
GCA_004020065.1	Mesorhizobium sp.	no
GCA_030323225.1	Mesorhizobium sp.	no
GCA_014930455.1	Corallococcus sp.	no
GCA_003668875.1	Corallococcus sp.	no
GCA_013155575.1	Corallococcus sp.	no
GCA_000696225.1	Serpentinimonas sp.	no
GCA_000828915.1	Serpentinimonas sp.	no
GCA_000806225.2	Thermoanaerobacter sp.	no
GCA_000019065.1	Thermoanaerobacter sp.	no
GCA_000025645.1	Thermoanaerobacter sp.	no
GCA_000373165.1	Thermoanaerobacter sp.	no
GCA_934195955.1	Ezakiella sp.	no
GCA_000478885.1	Adlercreutzia sp.	no
GCA_963520065.1	Rahnella sp.	no
GCA_015644595.1	Rahnella sp.	no
GCA_026241995.1	Rahnella sp.	no
GCA_002834385.1	Rahnella sp.	no
GCA_004150405.1	Rahnella sp.	no
GCA_019049615.1	Rahnella sp.	no
GCA_003201105.1	Dyella sp.	no
GCA_000725385.1	Dyella sp.	no
GCA_003201775.1	Arenibacter sp.	no
GCA_003259375.1	Arenibacter sp.	no
GCA_003286845.2	Aerococcus sp.	no
GCA_026695435.1	Aerococcus sp.	no
GCA_026694725.1	Aerococcus sp.	no
GCA_001428385.1	Rhodanobacter sp.	no
GCA_000264355.1	Rhodanobacter sp.	no
GCA_019912015.1	Rhodanobacter sp.	no
GCA_006438785.1	Rhodanobacter sp.	no
GCA_000092105.1	Planctopirus sp.	no
GCA_001707835.1	Planctopirus sp.	no
GCA_029870285.1	Delftia sp.	no
GCA_016845925.1	Delftia sp.	no
GCA_004168465.1	Siccibacter sp.	no
GCA_015654385.1	Saccharolobus sp.	no
GCA_014640395.1	Frigidibacter sp.	no
GCA_030695035.1	Frigidibacter sp.	no
GCA_943914135.1	Shewanella sp.	no
GCA_020162295.1	Alysiella sp.	no
GCA_002345545.1	Stenotrophomonas sp.	no
GCA_937873985.1	Ethanoligenens sp.	no
GCA_018434565.1	Mesotoga sp.	no
GCA_000512315.2	Morganella sp.	no
GCA_905208645.1	Morganella sp.	no
GCA_937913165.1	Leptotrichia sp.	no
GCA_963517575.1	Leptotrichia sp.	no
GCA_963522255.1	Leptotrichia sp.	no
GCA_007990405.1	Leptotrichia sp.	no
GCA_027439705.1	Acidiferrobacter sp.	no
GCA_020551945.1	Cellulosimicrobium sp.	no
GCA_025818875.1	Cellulosimicrobium sp.	no
GCA_943181405.1	Cellulosimicrobium sp.	no
GCA_032084805.1	Gulosibacter sp.	no
GCA_900626105.1	Gulosibacter sp.	no
GCA_030414215.1	Geobacillus sp.	no
GCA_004126515.1	Halorubrum sp.	no
GCA_005435225.1	Halorubrum sp.	no
GCA_009856205.1	Halorubrum sp.	no
GCA_005435015.1	Halorubrum sp.	no
GCA_002252925.1	Halorubrum sp.	no
GCA_934306535.1	Lachnospira sp.	no
GCA_014193285.1	Atlantibacter sp.	no
GCA_011068345.1	Atlantibacter sp.	no
GCA_000826685.1	Streptomonospora sp.	no
GCA_009728995.1	Streptomonospora sp.	no
GCA_020162095.1	Curtobacterium sp.	no
GCA_913778205.1	Curtobacterium sp.	no
GCA_015350855.1	Curtobacterium sp.	no
GCA_019844075.1	Curtobacterium sp.	no
GCA_003234175.2	Curtobacterium sp.	no
GCA_031199945.1	Parageobacillus sp.	no
GCA_014218255.1	Mycoavidus sp.	no
GCA_027683045.1	Faecalibacillus sp.	no
GCA_024298825.1	Haloglomus sp.	no
GCA_029338515.1	Haloglomus sp.	no
GCA_010436005.1	Ferrovum sp.	no
GCA_021287045.1	Oryzomicrobium sp.	no
GCA_024508895.1	Nocardioides sp.	no
GCA_030230545.1	Actinotignum sp.	no
GCA_030215075.1	Actinotignum sp.	no
GCA_029983585.1	Peptacetobacter sp.	no
GCA_026168775.1	Peptacetobacter sp.	no
GCA_913058365.1	Paraglaciecola sp.	no
GCA_027889775.1	Kocuria sp.	no
GCA_033042015.1	Kocuria sp.	no
GCA_003862495.1	Halocatena sp.	no
GCA_902488905.1	Varibaculum sp.	no
GCA_947254095.1	Mobiluncus sp.	no
GCA_002020355.1	Thioclava sp.	no
GCA_003206475.1	Novacetimonas sp.	no
GCA_018679705.1	Muriicola sp.	no
GCA_013177635.1	Arcobacter sp.	no
GCA_002470185.1	Arcobacter sp.	no
GCA_009469605.1	Zoogloea sp.	no
GCA_000516815.1	Bartonella sp.	no
GCA_006739055.1	Stella sp.	no
GCA_032079985.1	Pulveribacter sp.	no
GCA_000013165.1	Neorickettsia sp.	no
GCA_000022525.1	Neorickettsia sp.	no
GCA_000284155.1	Rickettsia sp.	no
GCA_000825685.1	Rickettsia sp.	no
GCA_000739575.1	Halobellus sp.	no
GCA_024464595.1	Halobellus sp.	no
GCA_024494595.1	Halobellus sp.	no
GCA_001158365.1	Yersinia sp.	no
GCA_006496635.1	Azoarcus sp.	no
GCA_027497335.1	Micromonospora sp.	no
GCA_027460165.1	Micromonospora sp.	no
GCA_016802855.1	Micromonospora sp.	no
GCA_010671795.1	Micromonospora sp.	no
GCA_008119785.1	Micromonospora sp.	no
GCA_025770735.1	Shouchella sp.	no
GCA_913775335.1	Brevundimonas sp.	no
GCA_016429195.1	Brevundimonas sp.	no
GCA_017311575.1	Roseococcus sp.	no
GCA_014196305.1	Roseococcus sp.	no
GCA_024700035.1	Aquincola sp.	no
GCA_937883885.1	Aquincola sp.	no
GCA_001315505.1	Cellulomonas sp.	no
GCA_001312685.1	Cellulomonas sp.	no
GCA_001315265.1	Cellulomonas sp.	no
GCA_024972735.1	Halalkaliarchaeum sp.	no
GCA_000341085.1	Nocardiopsis sp.	no
GCA_014201115.1	Nocardiopsis sp.	no
GCA_014874035.1	Nocardiopsis sp.	no
GCA_019084165.1	Methanobacterium sp.	no
GCA_913060805.1	Draconibacterium sp.	no
GCA_963663455.1	Draconibacterium sp.	no
GCA_000017645.1	Xanthobacter sp.	no
GCA_020683165.1	Xanthobacter sp.	no
GCA_025717595.1	Paucibacter sp.	no
GCA_033546935.1	Xylophilus sp.	no
GCA_019446955.1	Chromobacterium sp.	no
GCA_014117535.1	Chromobacterium sp.	no
GCA_018304945.1	Collimonas sp.	no
GCA_000786695.1	Collimonas sp.	no
GCA_000221045.1	Collimonas sp.	no
GCA_002564105.1	Collimonas sp.	no
GCA_001584145.1	Collimonas sp.	no
GCA_013321315.1	Rhizobium sp.	no
GCA_014639075.1	Glycocaulis sp.	no
GCA_947492725.1	Brachybacterium sp.	no
GCA_900163605.1	Brachybacterium sp.	no
GCA_024437655.1	Chitinolyticbacter sp.	no
GCA_002086515.1	Mycolicibacter sp.	no
GCA_003933725.1	Mycolicibacter sp.	no
GCA_900187145.1	Mycolicibacter sp.	no
GCA_020181615.1	Mycolicibacter sp.	no
GCA_913775605.1	Cystobacter sp.	no
GCA_027286325.1	Salinivibrio sp.	no
GCA_001995985.1	Salinivibrio sp.	no
GCA_000624135.2	Salmonella sp.	no
GCA_001028625.1	Pelagerythrobacter sp.	no
GCA_002761295.1	Methanohalophilus sp.	no
GCA_002973515.1	Methanohalophilus sp.	no
GCA_000025865.1	Methanohalophilus sp.	no
GCA_004137855.1	Methanohalophilus sp.	no
GCA_002733065.2	Moritella sp.	no
GCA_018219435.1	Moritella sp.	no
GCA_900465055.1	Moritella sp.	no
GCA_008329525.1	Tardiphaga sp.	no
GCA_001271345.1	Chelatococcus sp.	no
GCA_018398355.1	Chelatococcus sp.	no
GCA_032005325.1	Micrococcus sp.	no
GCA_000189775.3	Thermoanaerobacterium sp.	no
GCA_029960905.1	Thermoanaerobacterium sp.	no
GCA_012839995.1	Thermoanaerobacterium sp.	no
GCA_000751595.1	Weeksella sp.	no
GCA_002891925.1	Phaeobacter sp.	no
GCA_002892225.1	Phaeobacter sp.	no
GCA_018363075.1	Lacticaseibacillus sp.	no
GCA_004353825.1	Occultella sp.	no
GCA_019947135.1	Occultella sp.	no
GCA_019263705.2	Pseudonocardia sp.	no
GCA_002683555.1	Aequorivita sp.	no
GCA_000813965.1	Leisingera sp.	no
GCA_025139345.1	Leisingera sp.	no
GCA_025144465.1	Leisingera sp.	no
GCA_021654205.1	Leisingera sp.	no
GCA_000813885.1	Leisingera sp.	no
GCA_001679925.1	Leisingera sp.	no
GCA_025139835.1	Leisingera sp.	no
GCA_019801275.1	Leisingera sp.	no
GCA_000166695.1	Caldicellulosiruptor sp.	no
GCA_000955725.1	Caldicellulosiruptor sp.	no
GCA_000145215.1	Caldicellulosiruptor sp.	no
GCA_900166995.1	Caldicellulosiruptor sp.	no
GCA_025960305.1	Bacillus sp.	no
GCA_000783095.1	Bacillus sp.	no
GCA_000189395.2	Planococcus sp.	no
GCA_001687665.2	Planococcus sp.	no
GCA_000715745.1	Streptomyces sp.	no
GCA_015258175.1	Granulicatella sp.	no
GCA_022484205.1	Furfurilactobacillus sp.	no
GCA_009863985.1	Furfurilactobacillus sp.	no
GCA_003575965.1	Pseudooceanicola sp.	no
GCA_002752555.1	Tatumella sp.	no
GCA_016767215.1	Tamlana sp.	no
GCA_001999425.1	Rodentibacter sp.	no
GCA_002000435.1	Rodentibacter sp.	no
GCA_002000485.1	Rodentibacter sp.	no
GCA_001998595.1	Rodentibacter sp.	no
GCA_001999285.1	Rodentibacter sp.	no
GCA_023075415.1	Ralstonia sp.	no
GCA_014141605.1	Ralstonia sp.	no
GCA_017745655.1	Rhizorhabdus sp.	no
GCA_014763675.1	Rhizorhabdus sp.	no
GCA_017607425.1	Rhizorhabdus sp.	no
GCA_002843385.1	Labilibaculum sp.	no
GCA_030372765.1	Labilibaculum sp.	no
GCA_963664555.1	Labilibaculum sp.	no
GCA_009727155.1	Pseudoduganella sp.	no
GCA_007830455.1	Pseudoduganella sp.	no
GCA_008365375.1	Roseomonas sp.	no
GCA_001678905.1	Dermabacter sp.	no
GCA_025452215.1	Phyllobacterium sp.	no
GCA_013304275.1	Enterocloster sp.	no
GCA_029840375.1	Enterobacter sp.	no
GCA_014896175.1	Enterobacter sp.	no
GCA_902166595.1	Enterobacter sp.	no
GCA_032747795.1	Enterobacter sp.	no
GCA_021389835.1	Cereibacter sp.	no
GCA_009767555.1	Cereibacter sp.	no
GCA_002876795.1	Vibrio sp.	no
GCA_009678145.1	Gordonibacter sp.	no
GCA_900604965.1	Gordonibacter sp.	no
GCA_900170005.1	Gordonibacter sp.	no
GCA_900758875.1	Gordonibacter sp.	no
GCA_002895925.1	Mixta sp.	no
GCA_032550735.1	Mixta sp.	no
GCA_013277735.1	Photorhabdus sp.	no
GCA_030405915.1	Photorhabdus sp.	no
GCA_028309775.1	Photorhabdus sp.	no
GCA_001010285.1	Photorhabdus sp.	no
GCA_002858675.1	Chimaeribacter sp.	no
GCA_002858715.1	Chimaeribacter sp.	no
GCA_011039215.1	Slackia sp.	no
GCA_029872135.1	Aminobacter sp.	no
GCA_014206975.1	Aminobacter sp.	no
GCA_003071665.1	Aminobacter sp.	no
GCA_026521175.1	Aminobacter sp.	no
GCA_002157205.1	Kushneria sp.	no
GCA_900312995.1	Kushneria sp.	no
GCA_947497025.1	Kushneria sp.	no
GCA_009602405.1	Sulfolobus sp.	no
GCA_000245095.2	Sulfolobus sp.	no
GCA_012222305.1	Sulfolobus sp.	no
GCA_000784835.1	Thermotoga sp.	no
GCA_947077795.1	Salinibacter sp.	no
GCA_002894625.1	Salinibacter sp.	no
GCA_018058905.1	Laribacter sp.	no
GCA_024347235.1	Aliamphritea sp.	no
GCA_003030535.1	Alloalcanivorax sp.	no
GCA_014644575.1	Alloalcanivorax sp.	no
GCA_023715765.1	Fictibacillus sp.	no
GCA_011682055.1	Telluria sp.	no
GCA_009763355.1	Telluria sp.	no
GCA_003226235.1	Halogeometricum sp.	no
GCA_902459735.1	Pandoraea sp.	no
GCA_902459705.1	Pandoraea sp.	no
GCA_000807785.2	Pandoraea sp.	no
GCA_000714555.1	Thalassospira sp.	no
GCA_007748135.1	Gimesia sp.	no
GCA_002724985.1	Gimesia sp.	no
GCA_937927285.1	Mogibacterium sp.	no
GCA_916438865.1	Mogibacterium sp.	no
GCA_001691715.2	Modestobacter sp.	no
GCA_010682105.1	Modestobacter sp.	no
GCA_003226595.1	Modestobacter sp.	no
GCA_026967965.1	Modestobacter sp.	no
GCA_016653635.2	Skermanella sp.	no
GCA_008843145.1	Skermanella sp.	no
GCA_016765655.2	Skermanella sp.	no
GCA_014068355.1	Mycoplasma sp.	no
GCA_023703775.1	Haloplanus sp.	no
GCA_024494725.1	Haloplanus sp.	no
GCA_024623785.1	Archangium sp.	no
GCA_001896145.1	Archangium sp.	no
GCA_001027285.1	Archangium sp.	no
GCA_018613635.1	Pedobacter sp.	no
GCA_963512895.1	Pedobacter sp.	no
GCA_016599835.1	Elizabethkingia sp.	no
GCA_011601205.1	Elizabethkingia sp.	no
GCA_001703835.1	Elizabethkingia sp.	no
GCA_018449575.1	Sodalis sp.	no
GCA_019063885.1	Geomonas sp.	no
GCA_019063845.1	Geomonas sp.	no
GCA_016458235.1	Geomonas sp.	no
GCA_029226345.1	Gardnerella sp.	no
GCA_029714225.1	Bradyrhizobium sp.	no
GCA_021458635.1	Bradyrhizobium sp.	no
GCA_023073845.1	Bradyrhizobium sp.	no
GCA_023100965.1	Bradyrhizobium sp.	no
GCA_900114915.1	Bradyrhizobium sp.	no
GCA_015487635.1	Rhodothermus sp.	no
GCA_027444405.1	Achromobacter sp.	no
GCA_963530045.1	Achromobacter sp.	no
GCA_022870085.1	Achromobacter sp.	no
GCA_013343095.1	Achromobacter sp.	no
GCA_002885955.2	Achromobacter sp.	no
GCA_000783435.2	Achromobacter sp.	no
GCA_016649425.1	Jinshanibacter sp.	no
GCA_001469955.1	Haloprofundus sp.	no
GCA_005155585.1	Haloprofundus sp.	no
GCA_020097835.1	Haloprofundus sp.	no
GCA_020150815.1	Haloprofundus sp.	no
GCA_001953745.1	Natrinema sp.	no
GCA_004348515.1	Actinomadura sp.	no
GCA_005889745.1	Actinomadura sp.	no
GCA_022026395.1	Brevibacillus sp.	no
GCA_000346255.1	Brevibacillus sp.	no
GCA_006539845.1	Brevibacillus sp.	no
GCA_900129725.1	Chryseolinea sp.	no
GCA_031277735.1	Paucimonas sp.	no
GCA_031986525.1	Pseudorhizobium sp.	no
GCA_009617995.1	Halomicrobium sp.	no
GCA_025351985.1	Pseudolysobacter sp.	no
GCA_003287455.1	Faecalibacterium sp.	no
GCA_934503115.1	Faecalibacterium sp.	no
GCA_902638915.1	Wolbachia sp.	no
GCA_025543415.1	Roseburia sp.	no
GCA_029054745.1	Paramuribaculum sp.	no
GCA_000212395.1	Thermodesulfobium sp.	no
GCA_027445805.1	Acidithiobacillus sp.	no
GCA_018853455.1	Acidithiobacillus sp.	no
GCA_002697745.1	Nitratireductor sp.	no
GCA_937896375.1	Neisseriaceae sp.	no
GCA_000025325.1	Haloterrigena sp.	no
GCA_000337495.1	Haloterrigena sp.	no
GCA_017352155.2	Haloterrigena sp.	no
GCA_013342145.1	Haloterrigena sp.	no
GCA_024172285.1	Latilactobacillus sp.	no
GCA_900108095.1	Natronorubrum sp.	no
GCA_007126715.1	Rhodobaca sp.	no
GCA_017911065.1	Borreliella sp.	no
GCA_026643595.1	Borreliella sp.	no
GCA_026643355.1	Borreliella sp.	no
GCA_030439665.1	Borreliella sp.	no
GCA_021245825.1	Gordonia sp.	no
GCA_009720185.1	Gordonia sp.	no
GCA_001313785.1	Gordonia sp.	no
GCA_000472025.1	Gordonia sp.	no
GCA_023347705.1	Fenollaria sp.	no
GCA_001457835.1	Fenollaria sp.	no
GCA_934202865.1	Fenollaria sp.	no
GCA_014872605.1	Fenollaria sp.	no
GCA_008086045.1	Nonomuraea sp.	no
GCA_004348685.1	Nonomuraea sp.	no
GCA_005889735.1	Nonomuraea sp.	no
GCA_003001935.1	Nonomuraea sp.	no
GCA_005889725.1	Nonomuraea sp.	no
GCA_033954835.1	Thiorhodovibrio sp.	no
GCA_016924145.1	Amphritea sp.	no
GCA_001316435.1	Caloranaerobacter sp.	no
GCA_001730685.1	Caloranaerobacter sp.	no
GCA_027679625.1	Vagococcus sp.	no
GCA_900451105.1	Hafnia sp.	no
GCA_012689215.1	Hafnia sp.	no
GCA_943325695.2	Spirosoma sp.	no
GCA_023653455.1	Paeniclostridium sp.	no
GCA_014306135.1	Paeniclostridium sp.	no
GCA_008630065.1	Blastochloris sp.	no
GCA_012031675.1	Blastochloris sp.	no
GCA_030446125.1	Moorella sp.	no
GCA_002242685.1	Oceanimonas sp.	no
GCA_003049725.1	Oceanimonas sp.	no
GCA_000243075.1	Oceanimonas sp.	no
GCA_030732065.1	Oceanimonas sp.	no
GCA_003259745.1	Larkinella sp.	no
GCA_023704195.1	Aromatoleum sp.	no
GCA_012910705.2	Aromatoleum sp.	no
GCA_012910785.2	Aromatoleum sp.	no
GCA_020524415.1	Mesobacillus sp.	no
GCA_018424685.1	Mesobacillus sp.	no
GCA_020524355.2	Mesobacillus sp.	no
GCA_028021195.1	Cutibacterium sp.	no
GCA_013402875.1	Halobaculum sp.	no
GCA_963522445.1	Abiotrophia sp.	no
GCA_018381935.1	Veillonella sp.	no
GCA_905371545.1	Veillonella sp.	no
GCA_900756885.1	Veillonella sp.	no
GCA_915069625.1	Veillonella sp.	no
GCA_905186165.1	Catenibacterium sp.	no
GCA_934754625.1	Catenibacterium sp.	no
GCA_900635955.1	Cedecea sp.	no
GCA_013386425.1	Cedecea sp.	no
GCA_000412335.2	Cedecea sp.	no
GCA_900177785.1	Cedecea sp.	no
GCA_022370835.2	Mycolicibacillus sp.	no
GCA_003505475.1	Planktothrix sp.	no
GCA_900009135.2	Planktothrix sp.	no
GCA_018383585.1	Microvirga sp.	no
GCA_009296195.1	Microvirga sp.	no
GCA_025460805.1	Microvirga sp.	no
GCA_949434355.1	Akkermansia sp.	no
GCA_900156335.1	Sphaerotilus sp.	no
GCA_030055615.1	Methanothermobacter sp.	no
GCA_032089555.1	Empedobacter sp.	no
GCA_000011205.1	Sulfurisphaera sp.	no
GCA_022759285.1	Thermocrinis sp.	no
GCA_020833645.1	Thermocrinis sp.	no
GCA_028276475.1	Thermocrinis sp.	no
GCA_026241755.1	Salinimicrobium sp.	no
GCA_907164965.1	Coxiella sp.	no
GCA_019425495.1	Coxiella sp.	no
GCA_004153545.1	Serinicoccus sp.	no
GCA_947500995.1	Serinicoccus sp.	no
GCA_006337125.1	Serinicoccus sp.	no
GCA_016709515.1	Simplicispira sp.	no
GCA_012844365.1	Brevibacterium sp.	no
GCA_011617705.1	Brevibacterium sp.	no
GCA_030168875.1	Myxococcus sp.	no
GCA_007559425.1	Allobacillus sp.	no
GCA_018138385.1	Allobacillus sp.	no
GCA_020180925.1	Gluconobacter sp.	no
GCA_018256235.1	Gluconobacter sp.	no
GCA_018256185.1	Gluconobacter sp.	no
GCA_000507285.1	Gluconobacter sp.	no
GCA_000738775.1	Prescottella sp.	no
GCA_004011865.1	Prescottella sp.	no
GCA_030506185.1	Azotobacter sp.	no
GCA_016406165.1	Azotobacter sp.	no
GCA_900110885.1	Azotobacter sp.	no
GCA_018324685.1	Actinocatenispora sp.	no
GCA_017312725.1	Actinocatenispora sp.	no
GCA_031291555.1	Methylovirgula sp.	no
GCA_024733015.1	Pseudosulfitobacter sp.	no
GCA_022788695.1	Pseudosulfitobacter sp.	no
